# Supplementary material for: Cutaneous adipose tissue carries a strong inflammatory signature in patients with psoriasis
Source: JCI Insight. 2026 Mar 3;11(7):e194171. doi: 10.1172/jci.insight.194171 (PMC13134718; doi:10.1172/jci.insight.194171)
Supplement: Supporting data values [file jciinsight-11-194171-s296.xlsx]

## Sheet: Fig. 1A, 1B
ENSAMBLE ID	SYMBOL	lgFCH_Psoriasis.BL.NL.vs.Control	FCH_Psoriasis.BL.NL.vs.Control	pvals_Psoriasis.BL.NL.vs.Control	fdrs_Psoriasis.BL.NL.vs.Control	lgFCH_Psoriasis.BL.LS.vs.Control	FCH_Psoriasis.BL.LS.vs.Control	pvals_Psoriasis.BL.LS.vs.Control	fdrs_Psoriasis.BL.LS.vs.Control
ENSG00000227232	WASH7P	0.3	1.23	0.0524	0.0524	0.27	1.21	0.0685	0.0685
ENSG00000237683	NA	0.52	1.43	0.0603	0.0603	0.63	1.55	0.0214	0.0214
ENSG00000241860		0.28	1.21	0.487	0.487	0.25	1.19	0.529	0.529
ENSG00000228463		-1.24	-2.36	0.00517	0.00517	-1.35	-2.54	0.00213	0.00213
ENSG00000237094		0.38	1.3	0.257	0.257	0.23	1.17	0.483	0.483
ENSG00000225972	MTND1P23	-2.38	-5.19	0.000455	0.000455	-2.35	-5.1	0.000451	0.000451
ENSG00000225630	MTND2P28	-0.49	-1.41	0.0336	0.0336	-0.55	-1.46	0.0167	0.0167
ENSG00000237973	MTCO1P12	-1.23	-2.34	0.00157	0.00157	-1.1	-2.14	0.00423	0.00423
ENSG00000229344	MTCO2P12	-0.8	-1.75	0.00511	0.00511	-0.97	-1.95	0.000723	0.000723
ENSG00000240409	MTATP8P1	-1.14	-2.2	7.07e-05	7.07e-05	-1.26	-2.39	1.06e-05	1.06e-05
ENSG00000248527	MTATP6P1	-0.52	-1.43	0.00556	0.00556	-0.49	-1.4	0.00823	0.00823
ENSG00000198744	MTCO3P12	-0.66	-1.58	0.0559	0.0559	-0.87	-1.82	0.0109	0.0109
ENSG00000224956	NA	0.78	1.71	0.000881	0.000881	0.71	1.64	0.00203	0.00203
ENSG00000228327		0.68	1.6	0.0862	0.0862	0.72	1.65	0.064	0.064
ENSG00000237491		-0.33	-1.26	0.0548	0.0548	-0.42	-1.34	0.0133	0.0133
ENSG00000177757	FAM87B	-0.19	-1.14	0.484	0.484	-0.29	-1.22	0.272	0.272
ENSG00000225880	LINC00115	0.34	1.27	0.0275	0.0275	0.33	1.26	0.032	0.032
ENSG00000228794	LINC01128	-0.02	-1.01	0.926	0.926	-0.15	-1.11	0.46	0.46
ENSG00000230699		0.37	1.29	0.281	0.281	0.37	1.3	0.266	0.266
ENSG00000223764		0.11	1.08	0.776	0.776	0.01	1	0.989	0.989
ENSG00000187634	SAMD11	0.58	1.49	0.124	0.124	0.53	1.44	0.156	0.156
ENSG00000188976	NOC2L	0.23	1.17	0.0248	0.0248	0.19	1.14	0.0515	0.0515
ENSG00000187961	KLHL17	0.72	1.65	4.22e-05	4.22e-05	0.75	1.68	1.74e-05	1.74e-05
ENSG00000187583	PLEKHN1	0.9	1.87	0.0995	0.0995	0.98	1.97	0.0714	0.0714
ENSG00000272512		0.28	1.22	0.373	0.373	0.32	1.25	0.315	0.315
ENSG00000188290	HES4	0.81	1.75	0.00209	0.00209	0.81	1.75	0.00183	0.00183
ENSG00000187608	ISG15	1.15	2.23	1.36e-06	1.36e-06	1.26	2.39	1.32e-07	1.32e-07
ENSG00000188157	AGRN	0.75	1.68	0.000515	0.000515	0.91	1.88	2.38e-05	2.38e-05
ENSG00000217801		0.47	1.38	0.0863	0.0863	0.35	1.27	0.197	0.197
ENSG00000237330	RNF223	0.63	1.54	0.158	0.158	0.55	1.46	0.211	0.211
ENSG00000131591	C1orf159	0.63	1.55	0.000261	0.000261	0.64	1.56	0.000195	0.000195
ENSG00000207607	MIR200A	0.08	1.06	0.823	0.823	0.24	1.18	0.518	0.518
ENSG00000198976	MIR429	0.19	1.14	0.703	0.703	0.26	1.2	0.599	0.599
ENSG00000272141		0.65	1.57	0.405	0.405	0.87	1.83	0.259	0.259
ENSG00000205231	TTLL10-AS1	-0.06	-1.04	0.871	0.871	-0.18	-1.14	0.59	0.59
ENSG00000162571	TTLL10	0.07	1.05	0.768	0.768	0	-1	0.983	0.983
ENSG00000186891	TNFRSF18	0.85	1.81	0.00651	0.00651	0.67	1.59	0.0306	0.0306
ENSG00000186827	TNFRSF4	0.98	1.98	0.000607	0.000607	0.94	1.92	0.000927	0.000927
ENSG00000078808	SDF4	0.35	1.28	0.000149	0.000149	0.36	1.28	0.00012	0.00012
ENSG00000176022	B3GALT6	0.25	1.19	0.0327	0.0327	0.22	1.17	0.056	0.056
ENSG00000184163	C1QTNF12	0.93	1.9	0.000629	0.000629	0.73	1.65	0.00634	0.00634
ENSG00000160087	UBE2J2	0.29	1.22	0.00133	0.00133	0.23	1.17	0.00876	0.00876
ENSG00000230415	LINC01786	0.17	1.12	0.391	0.391	0.19	1.14	0.336	0.336
ENSG00000162572	SCNN1D	0.48	1.4	0.00896	0.00896	0.49	1.41	0.00712	0.00712
ENSG00000131584	ACAP3	0.42	1.34	0.00559	0.00559	0.41	1.33	0.00594	0.00594
ENSG00000169972	PUSL1	0.55	1.46	0.00395	0.00395	0.55	1.46	0.00357	0.00357
ENSG00000127054	INTS11	0.21	1.16	0.0288	0.0288	0.23	1.17	0.0173	0.0173
ENSG00000240731		-0.4	-1.32	0.098	0.098	-0.23	-1.17	0.341	0.341
ENSG00000224051	CPTP	0.67	1.6	0.00141	0.00141	0.68	1.6	0.00121	0.00121
ENSG00000169962	TAS1R3	0.68	1.6	0.0228	0.0228	0.48	1.4	0.099	0.099
ENSG00000107404	DVL1	0.58	1.49	0.00064	0.00064	0.5	1.41	0.00263	0.00263
ENSG00000162576	MXRA8	0.01	1.01	0.95	0.95	-0.02	-1.01	0.928	0.928
ENSG00000175756	AURKAIP1	0.53	1.44	0.000958	0.000958	0.45	1.36	0.00438	0.00438
ENSG00000221978	CCNL2	0.23	1.17	0.0401	0.0401	0.29	1.23	0.00702	0.00702
ENSG00000224870		0.26	1.19	0.00899	0.00899	0.29	1.22	0.00303	0.00303
ENSG00000242485	MRPL20	0.09	1.07	0.195	0.195	0.07	1.05	0.284	0.284
ENSG00000272455		-0.25	-1.19	0.187	0.187	-0.18	-1.14	0.321	0.321
ENSG00000235098	ANKRD65	0.41	1.33	0.0722	0.0722	0.3	1.23	0.185	0.185
ENSG00000225285	LINC01770	0.44	1.36	0.07	0.07	0.39	1.31	0.106	0.106
ENSG00000179403	VWA1	0.77	1.7	2.7e-05	2.7e-05	0.85	1.81	3.04e-06	3.04e-06
ENSG00000215915	ATAD3C	0.4	1.32	0.0568	0.0568	0.61	1.53	0.00375	0.00375
ENSG00000160072	ATAD3B	0.45	1.36	0.0018	0.0018	0.47	1.39	0.000821	0.000821
ENSG00000197785	ATAD3A	0.62	1.54	0.000662	0.000662	0.57	1.48	0.00151	0.00151
ENSG00000205090	TMEM240	0.36	1.28	0.154	0.154	0.38	1.3	0.13	0.13
ENSG00000160075	SSU72	0.03	1.02	0.713	0.713	0.01	1	0.943	0.943
ENSG00000215014		0.05	1.04	0.793	0.793	-0.13	-1.09	0.533	0.533
ENSG00000228594	FNDC10	0.83	1.78	0.0108	0.0108	0.94	1.91	0.00382	0.00382
ENSG00000272106		0.13	1.09	0.23	0.23	0.05	1.03	0.647	0.647
ENSG00000197530	MIB2	0.81	1.76	1.16e-05	1.16e-05	0.81	1.75	9.82e-06	9.82e-06
ENSG00000189409	MMP23B	0.92	1.9	0.0222	0.0222	1.13	2.18	0.00497	0.00497
ENSG00000248333	CDK11B	0.04	1.03	0.623	0.623	-0.02	-1.01	0.816	0.816
ENSG00000189339	SLC35E2B	0.03	1.02	0.837	0.837	0.06	1.04	0.634	0.634
ENSG00000008128	CDK11A	0.47	1.38	0.00486	0.00486	0.4	1.32	0.0157	0.0157
ENSG00000268575		0.52	1.44	0.0136	0.0136	0.46	1.38	0.0259	0.0259
ENSG00000215790	SLC35E2	0.42	1.34	0.0829	0.0829	0.48	1.4	0.0421	0.0421
ENSG00000008130	NADK	0.15	1.11	0.146	0.146	0.12	1.08	0.249	0.249
ENSG00000078369	GNB1	-0.16	-1.11	0.0242	0.0242	-0.19	-1.14	0.00647	0.00647
ENSG00000231050		0.12	1.09	0.706	0.706	-0.02	-1.02	0.944	0.944
ENSG00000169885	CALML6	-0.03	-1.02	0.837	0.837	-0.2	-1.15	0.217	0.217
ENSG00000178821	TMEM52	0.15	1.11	0.62	0.62	-0.1	-1.07	0.73	0.73
ENSG00000142609	CFAP74	-0.13	-1.09	0.736	0.736	-0.09	-1.07	0.802	0.802
ENSG00000187730	GABRD	0.38	1.3	0.197	0.197	0.47	1.39	0.103	0.103
ENSG00000067606	PRKCZ	0.46	1.38	0.285	0.285	0.57	1.49	0.178	0.178
ENSG00000182873	PRKCZ-AS1	-0.12	-1.09	0.483	0.483	-0.16	-1.12	0.351	0.351
ENSG00000162585	FAAP20	0.43	1.35	0.00198	0.00198	0.43	1.34	0.00207	0.00207
ENSG00000269554	NA	0.54	1.45	0.0169	0.0169	0.51	1.42	0.0215	0.0215
ENSG00000203301	NA	-0.08	-1.06	0.766	0.766	-0.18	-1.13	0.517	0.517
ENSG00000234396		-0.61	-1.52	0.0234	0.0234	-0.69	-1.61	0.00915	0.00915
ENSG00000157933	SKI	-0.09	-1.06	0.339	0.339	-0.19	-1.14	0.037	0.037
ENSG00000116151	MORN1	0.42	1.34	0.00127	0.00127	0.45	1.37	0.000542	0.000542
ENSG00000269896		0.18	1.13	0.242	0.242	0.1	1.07	0.496	0.496
ENSG00000157916	RER1	0.1	1.07	0.0152	0.0152	0.09	1.07	0.0206	0.0206
ENSG00000157911	PEX10	0.14	1.1	0.239	0.239	0.04	1.03	0.706	0.706
ENSG00000149527	PLCH2	0.88	1.84	0.155	0.155	0.89	1.86	0.145	0.145
ENSG00000157881	PANK4	0.43	1.34	0.000226	0.000226	0.42	1.34	0.000221	0.000221
ENSG00000197921	HES5	0.72	1.64	0.0351	0.0351	0.55	1.47	0.0976	0.0976
ENSG00000272449		0.95	1.94	0.000271	0.000271	0.87	1.82	0.000802	0.000802
ENSG00000238164	TNFRSF14-AS1	0.25	1.19	0.0843	0.0843	0.23	1.17	0.116	0.116
ENSG00000157873	TNFRSF14	0.31	1.24	0.0259	0.0259	0.38	1.3	0.00671	0.00671
ENSG00000228037		-0.24	-1.18	0.188	0.188	-0.31	-1.24	0.0901	0.0901
ENSG00000157870	FAM213B	0.16	1.12	0.155	0.155	0.24	1.18	0.0338	0.0338
ENSG00000142606	MMEL1	0.02	1.01	0.947	0.947	-0.02	-1.01	0.948	0.948
ENSG00000215912	TTC34	0.02	1.02	0.904	0.904	-0.03	-1.02	0.896	0.896
ENSG00000177133	LINC00982	-0.15	-1.11	0.586	0.586	-0.13	-1.09	0.628	0.628
ENSG00000142611	PRDM16	0.04	1.03	0.853	0.853	0.01	1.01	0.966	0.966
ENSG00000130762	ARHGEF16	0.74	1.67	0.0269	0.0269	0.73	1.66	0.0264	0.0264
ENSG00000162591	MEGF6	0.69	1.62	0.0102	0.0102	0.74	1.67	0.00542	0.00542
ENSG00000238260		-0.01	-1	0.98	0.98	-0.01	-1.01	0.966	0.966
ENSG00000158109	TPRG1L	-0.2	-1.15	0.00213	0.00213	-0.28	-1.21	1.82e-05	1.82e-05
ENSG00000116213	WRAP73	0.28	1.21	0.00259	0.00259	0.32	1.25	0.000509	0.000509
ENSG00000078900	TP73	0.52	1.43	0.476	0.476	0.81	1.75	0.263	0.263
ENSG00000227372	TP73-AS1	0.14	1.1	0.13	0.13	0.15	1.11	0.101	0.101
ENSG00000235169	SMIM1	0.55	1.46	0.0777	0.0777	0.59	1.51	0.0534	0.0534
ENSG00000130764	LRRC47	0.15	1.11	0.0429	0.0429	0.11	1.08	0.147	0.147
ENSG00000116198	CEP104	0.11	1.08	0.34	0.34	0.09	1.07	0.388	0.388
ENSG00000169598	DFFB	0.11	1.08	0.307	0.307	0.15	1.11	0.131	0.131
ENSG00000198912	C1orf174	0.05	1.03	0.564	0.564	0.07	1.05	0.394	0.394
ENSG00000236423	LINC01134	0.17	1.12	0.539	0.539	0.24	1.18	0.376	0.376
ENSG00000196581	AJAP1	-0.04	-1.03	0.805	0.805	0.02	1.01	0.91	0.91
ENSG00000131697	NPHP4	0.39	1.31	0.000759	0.000759	0.43	1.35	0.000232	0.000232
ENSG00000069424	KCNAB2	0.21	1.15	0.287	0.287	0.2	1.15	0.291	0.291
ENSG00000116254	CHD5	-0.39	-1.31	0.23	0.23	-0.32	-1.25	0.322	0.322
ENSG00000116251	RPL22	-0.19	-1.14	0.0399	0.0399	-0.17	-1.13	0.0571	0.0571
ENSG00000226944		0.45	1.37	0.0587	0.0587	0.38	1.31	0.102	0.102
ENSG00000158286	RNF207	0.33	1.25	0.0713	0.0713	0.37	1.29	0.038	0.038
ENSG00000116237	ICMT	-0.05	-1.04	0.458	0.458	-0.09	-1.06	0.202	0.202
ENSG00000158292	GPR153	0.03	1.02	0.887	0.887	-0.05	-1.04	0.781	0.781
ENSG00000097021	ACOT7	0.34	1.27	0.0404	0.0404	0.23	1.18	0.155	0.155
ENSG00000069812	HES2	0.47	1.39	0.499	0.499	0.42	1.34	0.54	0.54
ENSG00000187017	ESPN	1.17	2.26	0.0588	0.0588	0.94	1.92	0.124	0.124
ENSG00000215788	TNFRSF25	0.3	1.24	0.0399	0.0399	0.22	1.16	0.141	0.141
ENSG00000171680	PLEKHG5	0.34	1.27	0.112	0.112	0.23	1.17	0.291	0.291
ENSG00000162408	NOL9	0.22	1.17	0.00018	0.00018	0.24	1.18	4.51e-05	4.51e-05
ENSG00000204859	ZBTB48	0.28	1.22	0.00353	0.00353	0.3	1.23	0.00173	0.00173
ENSG00000162413	KLHL21	0.1	1.07	0.451	0.451	-0.02	-1.01	0.898	0.898
ENSG00000116273	PHF13	0.07	1.05	0.55	0.55	0.04	1.03	0.73	0.73
ENSG00000041988	THAP3	0.2	1.15	0.171	0.171	0.17	1.12	0.232	0.232
ENSG00000007923	DNAJC11	0.09	1.07	0.135	0.135	0.06	1.04	0.341	0.341
ENSG00000171735	CAMTA1	-0.09	-1.06	0.303	0.303	-0.07	-1.05	0.423	0.423
ENSG00000049245	VAMP3	-0.4	-1.32	7.23e-06	7.23e-06	-0.44	-1.36	7.8e-07	7.8e-07
ENSG00000269925		-0.01	-1.01	0.979	0.979	0.16	1.12	0.616	0.616
ENSG00000049246	PER3	-0.27	-1.2	0.0659	0.0659	-0.31	-1.24	0.0324	0.0324
ENSG00000049247	UTS2	0.34	1.26	0.464	0.464	0.38	1.31	0.397	0.397
ENSG00000049249	TNFRSF9	0.24	1.18	0.446	0.446	0.03	1.02	0.923	0.923
ENSG00000116288	PARK7	0.03	1.02	0.643	0.643	0.05	1.03	0.53	0.53
ENSG00000116285	ERRFI1	-0.15	-1.11	0.291	0.291	-0.16	-1.11	0.256	0.256
ENSG00000162426	SLC45A1	0.39	1.31	0.0874	0.0874	0.27	1.2	0.237	0.237
ENSG00000142599	RERE	0	1	0.96	0.96	-0.03	-1.02	0.758	0.758
ENSG00000232912		-0.26	-1.2	0.252	0.252	-0.21	-1.16	0.334	0.334
ENSG00000074800	ENO1	0.05	1.04	0.688	0.688	0.05	1.04	0.681	0.681
ENSG00000131686	CA6	-0.96	-1.95	0.471	0.471	-0.38	-1.31	0.77	0.77
ENSG00000142583	SLC2A5	0.57	1.49	0.134	0.134	0.65	1.57	0.0874	0.0874
ENSG00000180758	GPR157	0.4	1.32	0.128	0.128	0.34	1.27	0.183	0.183
ENSG00000234546	LINC01759	0.11	1.08	0.593	0.593	0.26	1.19	0.219	0.219
ENSG00000049239	H6PD	-0.07	-1.05	0.471	0.471	-0.12	-1.08	0.247	0.247
ENSG00000171621	SPSB1	0.13	1.1	0.395	0.395	-0.06	-1.04	0.701	0.701
ENSG00000235263		-0.11	-1.08	0.769	0.769	-0.4	-1.32	0.305	0.305
ENSG00000171612	SLC25A33	-0.23	-1.17	0.296	0.296	-0.41	-1.33	0.0643	0.0643
ENSG00000231181		0.58	1.5	0.104	0.104	0.56	1.48	0.113	0.113
ENSG00000188807	TMEM201	0.39	1.31	0.00495	0.00495	0.36	1.28	0.00821	0.00821
ENSG00000171608	PIK3CD	0.43	1.34	0.0236	0.0236	0.43	1.34	0.0222	0.0222
ENSG00000231789	PIK3CD-AS2	0.16	1.12	0.486	0.486	0.16	1.12	0.482	0.482
ENSG00000171603	CLSTN1	0.16	1.12	0.315	0.315	0.26	1.2	0.095	0.095
ENSG00000178585	CTNNBIP1	0.17	1.13	0.328	0.328	0.07	1.05	0.677	0.677
ENSG00000162441	LZIC	0.04	1.03	0.664	0.664	0.05	1.04	0.54	0.54
ENSG00000173614	NMNAT1	-0.02	-1.01	0.835	0.835	0.01	1.01	0.89	0.89
ENSG00000162444	RBP7	-0.44	-1.35	0.114	0.114	-0.46	-1.38	0.0896	0.0896
ENSG00000130939	UBE4B	0.06	1.04	0.441	0.441	0.01	1.01	0.854	0.854
ENSG00000054523	KIF1B	-0.09	-1.07	0.304	0.304	-0.12	-1.08	0.193	0.193
ENSG00000142657	PGD	-0.14	-1.1	0.364	0.364	-0.28	-1.22	0.0569	0.0569
ENSG00000175279	CENPS	0.02	1.02	0.833	0.833	0.01	1.01	0.95	0.95
ENSG00000160049	DFFA	-0.04	-1.03	0.386	0.386	-0.03	-1.02	0.563	0.563
ENSG00000142655	PEX14	0.32	1.25	0.0141	0.0141	0.22	1.16	0.0905	0.0905
ENSG00000130940	CASZ1	0.77	1.7	0.0318	0.0318	0.81	1.76	0.0218	0.0218
ENSG00000272078		0.2	1.15	0.582	0.582	0.32	1.25	0.377	0.377
ENSG00000175262	C1orf127	0.33	1.26	0.265	0.265	0.28	1.21	0.346	0.346
ENSG00000120948	TARDBP	-0.2	-1.15	0.0275	0.0275	-0.16	-1.12	0.0699	0.0699
ENSG00000271895		-0.47	-1.38	0.00059	0.00059	-0.47	-1.39	0.000486	0.000486
ENSG00000116649	SRM	0.31	1.24	0.0221	0.0221	0.23	1.18	0.0827	0.0827
ENSG00000171824	EXOSC10	-0.09	-1.06	0.205	0.205	-0.08	-1.06	0.232	0.232
ENSG00000226849		0.36	1.28	0.0271	0.0271	0.19	1.14	0.241	0.241
ENSG00000198793	MTOR	0.17	1.12	0.13	0.13	0.15	1.11	0.17	0.17
ENSG00000171819	ANGPTL7	0.12	1.09	0.851	0.851	0.04	1.03	0.948	0.948
ENSG00000120942	UBIAD1	0.14	1.1	0.289	0.289	-0.03	-1.02	0.843	0.843
ENSG00000116661	FBXO2	0.5	1.41	0.431	0.431	0.52	1.44	0.405	0.405
ENSG00000132879	FBXO44	0.34	1.27	0.0554	0.0554	0.41	1.33	0.0208	0.0208
ENSG00000116663	FBXO6	0.35	1.27	0.0084	0.0084	0.29	1.22	0.0274	0.0274
ENSG00000116670	MAD2L2	0.35	1.27	0.00595	0.00595	0.33	1.26	0.00803	0.00803
ENSG00000162490	DRAXIN	0.09	1.06	0.705	0.705	0.07	1.05	0.768	0.768
ENSG00000177674	AGTRAP	0.37	1.29	0.006	0.006	0.36	1.29	0.00586	0.00586
ENSG00000215910	C1orf167	0.43	1.35	0.0592	0.0592	0.49	1.41	0.0299	0.0299
ENSG00000177000	MTHFR	0.22	1.17	0.048	0.048	0.23	1.17	0.0385	0.0385
ENSG00000011021	CLCN6	0.04	1.03	0.651	0.651	0	-1	0.993	0.993
ENSG00000242349	NPPA-AS1	-0.1	-1.07	0.63	0.63	-0.2	-1.15	0.298	0.298
ENSG00000116685	KIAA2013	0.34	1.26	0.00104	0.00104	0.29	1.22	0.00414	0.00414
ENSG00000083444	PLOD1	0.11	1.08	0.276	0.276	0.24	1.18	0.022	0.022
ENSG00000116688	MFN2	0.17	1.13	0.0345	0.0345	0.13	1.09	0.105	0.105
ENSG00000116691	MIIP	0.55	1.47	0.00027	0.00027	0.49	1.41	0.000948	0.000948
ENSG00000120949	TNFRSF8	0.03	1.02	0.894	0.894	0.03	1.02	0.896	0.896
ENSG00000028137	TNFRSF1B	0.04	1.03	0.806	0.806	0.06	1.04	0.727	0.727
ENSG00000048707	VPS13D	0.14	1.1	0.145	0.145	0.15	1.11	0.108	0.108
ENSG00000229484		0.33	1.26	0.378	0.378	0.19	1.14	0.605	0.605
ENSG00000162496	DHRS3	-0.06	-1.04	0.71	0.71	-0.15	-1.11	0.33	0.33
ENSG00000221340	RNU6ATAC18P	-0.33	-1.26	0.228	0.228	-0.3	-1.23	0.267	0.267
ENSG00000272482		-0.28	-1.21	0.347	0.347	-0.29	-1.22	0.331	0.331
ENSG00000188984	AADACL3	0.84	1.78	0.187	0.187	0.16	1.12	0.798	0.798
ENSG00000157330	C1orf158	0.18	1.13	0.604	0.604	-0.27	-1.2	0.44	0.44
ENSG00000162494	LRRC38	-0.02	-1.02	0.954	0.954	0.23	1.17	0.577	0.577
ENSG00000162493	PDPN	-0.1	-1.07	0.814	0.814	0.06	1.04	0.887	0.887
ENSG00000116731	PRDM2	-0.08	-1.06	0.323	0.323	-0.06	-1.04	0.436	0.436
ENSG00000189337	KAZN	0.11	1.08	0.255	0.255	0.09	1.07	0.355	0.355
ENSG00000175147	TMEM51-AS1	-0.04	-1.03	0.885	0.885	0.08	1.06	0.752	0.752
ENSG00000171729	TMEM51	0.16	1.12	0.474	0.474	0.3	1.23	0.171	0.171
ENSG00000142621	FHAD1	0.07	1.05	0.822	0.822	0.15	1.11	0.621	0.621
ENSG00000142634	EFHD2	0.43	1.35	0.00179	0.00179	0.4	1.32	0.00326	0.00326
ENSG00000132906	CASP9	0.05	1.04	0.558	0.558	0.09	1.06	0.347	0.347
ENSG00000116138	DNAJC16	0.07	1.05	0.399	0.399	0.12	1.09	0.124	0.124
ENSG00000116771	AGMAT	0.15	1.11	0.572	0.572	0.26	1.2	0.334	0.334
ENSG00000197312	DDI2	-0.07	-1.05	0.484	0.484	-0.08	-1.06	0.409	0.409
ENSG00000116786	PLEKHM2	0.21	1.15	0.0441	0.0441	0.18	1.13	0.0789	0.0789
ENSG00000162461	SLC25A34	0.37	1.3	0.016	0.016	0.29	1.23	0.0544	0.0544
ENSG00000162458	FBLIM1	0	1	0.993	0.993	0.14	1.11	0.486	0.486
ENSG00000233954	UQCRHL	0.29	1.23	0.0765	0.0765	0.29	1.23	0.0746	0.0746
ENSG00000178715		-0.62	-1.53	0.04	0.04	-0.67	-1.59	0.0241	0.0241
ENSG00000179743		0.13	1.1	0.206	0.206	0.06	1.04	0.557	0.557
ENSG00000065526	SPEN	0.12	1.08	0.182	0.182	0.08	1.06	0.372	0.372
ENSG00000116809	ZBTB17	0.5	1.41	4.66e-05	4.66e-05	0.54	1.45	9.54e-06	9.54e-06
ENSG00000173641	HSPB7	-0.49	-1.41	0.247	0.247	-0.92	-1.89	0.0305	0.0305
ENSG00000186510	CLCNKA	0.1	1.07	0.8	0.8	0.2	1.15	0.597	0.597
ENSG00000184908	CLCNKB	0.06	1.04	0.799	0.799	0.09	1.06	0.706	0.706
ENSG00000185519	FAM131C	0.1	1.07	0.812	0.812	-0.09	-1.06	0.827	0.827
ENSG00000142627	EPHA2	0.42	1.34	0.016	0.016	0.42	1.34	0.0134	0.0134
ENSG00000227959		0.16	1.12	0.554	0.554	-0.01	-1	0.982	0.982
ENSG00000224621		-0.17	-1.13	0.486	0.486	-0.17	-1.13	0.473	0.473
ENSG00000142632	ARHGEF19	0.5	1.42	0.0667	0.0667	0.57	1.49	0.0344	0.0344
ENSG00000237276	ANO7L1	0.28	1.21	0.184	0.184	0.34	1.27	0.0993	0.0993
ENSG00000204377	NA	-0.05	-1.03	0.839	0.839	0.06	1.04	0.804	0.804
ENSG00000132881	RSG1	0.38	1.3	0.0514	0.0514	0.43	1.34	0.0264	0.0264
ENSG00000037637	FBXO42	0.13	1.09	0.0239	0.0239	0.05	1.04	0.364	0.364
ENSG00000055070	SZRD1	-0.08	-1.05	0.241	0.241	-0.09	-1.06	0.175	0.175
ENSG00000187144	SPATA21	0.59	1.51	0.04	0.04	0.37	1.29	0.189	0.189
ENSG00000157191	NECAP2	0.15	1.11	0.0287	0.0287	0.2	1.15	0.00477	0.00477
ENSG00000226029	LINC01772	0.22	1.16	0.29	0.29	0.17	1.13	0.398	0.398
ENSG00000080947	CROCCP3	0.27	1.21	0.0791	0.0791	0.3	1.24	0.0456	0.0456
ENSG00000233421	LINC01783	-0.03	-1.02	0.909	0.909	-0.03	-1.02	0.912	0.912
ENSG00000219481	NBPF1	-0.16	-1.12	0.191	0.191	-0.07	-1.05	0.567	0.567
ENSG00000215908	CROCCP2	0.22	1.16	0.124	0.124	0.26	1.2	0.0599	0.0599
ENSG00000186301	MST1P2	0.53	1.45	0.0154	0.0154	0.54	1.45	0.0136	0.0136
ENSG00000058453	CROCC	0.59	1.5	0.000104	0.000104	0.56	1.47	0.000181	0.000181
ENSG00000186715	MST1L	0.09	1.06	0.749	0.749	0.22	1.16	0.419	0.419
ENSG00000228549		-0.14	-1.1	0.694	0.694	-0.3	-1.23	0.387	0.387
ENSG00000238142		0.02	1.01	0.927	0.927	0.09	1.07	0.607	0.607
ENSG00000117122	MFAP2	0.05	1.04	0.833	0.833	0.11	1.08	0.658	0.658
ENSG00000159363	ATP13A2	0.4	1.32	0.00457	0.00457	0.38	1.3	0.00633	0.00633
ENSG00000117118	SDHB	0.15	1.11	0.0855	0.0855	0.08	1.06	0.349	0.349
ENSG00000117115	PADI2	0.41	1.33	0.466	0.466	0.68	1.6	0.226	0.226
ENSG00000204362		-0.11	-1.08	0.695	0.695	0.03	1.02	0.921	0.921
ENSG00000142623	PADI1	1.1	2.15	0.11	0.11	1.11	2.16	0.103	0.103
ENSG00000142619	PADI3	0.45	1.37	0.519	0.519	0.82	1.77	0.238	0.238
ENSG00000159339	PADI4	1.36	2.57	0.00622	0.00622	0.91	1.88	0.0629	0.0629
ENSG00000179051	RCC2	0.27	1.2	0.0361	0.0361	0.34	1.27	0.00666	0.00666
ENSG00000074964	ARHGEF10L	0.16	1.12	0.227	0.227	0.17	1.12	0.215	0.215
ENSG00000117154	IGSF21	-0.45	-1.37	0.115	0.115	-0.3	-1.23	0.291	0.291
ENSG00000179023	KLHDC7A	-0.11	-1.08	0.829	0.829	-0.45	-1.36	0.364	0.364
ENSG00000159423	ALDH4A1	0.18	1.13	0.506	0.506	-0.1	-1.07	0.701	0.701
ENSG00000169991	IFFO2	0.26	1.2	0.34	0.34	0.18	1.13	0.517	0.517
ENSG00000272084		0.26	1.2	0.0879	0.0879	0.26	1.2	0.0842	0.0842
ENSG00000127481	UBR4	0.21	1.15	0.0533	0.0533	0.23	1.17	0.0301	0.0301
ENSG00000230424		0.06	1.04	0.659	0.659	0.04	1.03	0.778	0.778
ENSG00000127463	EMC1	0.08	1.06	0.232	0.232	0.07	1.05	0.271	0.271
ENSG00000053372	MRTO4	0.11	1.08	0.199	0.199	0.07	1.05	0.39	0.39
ENSG00000211454	AKR7L	-0.53	-1.44	0.00428	0.00428	-0.6	-1.52	0.000998	0.000998
ENSG00000162482	AKR7A3	-0.03	-1.02	0.858	0.858	-0.1	-1.07	0.505	0.505
ENSG00000053371	AKR7A2	0.14	1.1	0.251	0.251	0.07	1.05	0.541	0.541
ENSG00000040487	PQLC2	0.34	1.27	0.011	0.011	0.25	1.19	0.053	0.053
ENSG00000077549	CAPZB	-0.12	-1.09	0.109	0.109	-0.11	-1.08	0.136	0.136
ENSG00000173436	MINOS1	-0.17	-1.13	0.0426	0.0426	-0.17	-1.13	0.0441	0.0441
ENSG00000226396		0.09	1.06	0.693	0.693	0.11	1.08	0.616	0.616
ENSG00000158747	NBL1	0.14	1.1	0.552	0.552	0.11	1.08	0.639	0.639
ENSG00000162542	TMCO4	0.22	1.17	0.0586	0.0586	0.26	1.2	0.0256	0.0256
ENSG00000178828	RNF186	-0.11	-1.08	0.723	0.723	0.26	1.19	0.416	0.416
ENSG00000235434		-0.13	-1.1	0.744	0.744	-0.33	-1.26	0.411	0.411
ENSG00000169914	OTUD3	0.23	1.17	0.00826	0.00826	0.26	1.2	0.00223	0.00223
ENSG00000188784	PLA2G2E	0.14	1.1	0.57	0.57	0.22	1.17	0.369	0.369
ENSG00000188257	PLA2G2A	-0.14	-1.1	0.766	0.766	0.4	1.32	0.394	0.394
ENSG00000127472	PLA2G5	0.02	1.02	0.922	0.922	0.18	1.13	0.468	0.468
ENSG00000117215	PLA2G2D	-0.29	-1.23	0.366	0.366	-0.33	-1.25	0.314	0.314
ENSG00000158786	PLA2G2F	0.87	1.83	0.225	0.225	1.13	2.19	0.111	0.111
ENSG00000162543	UBXN10	-0.04	-1.03	0.84	0.84	-0.1	-1.07	0.623	0.623
ENSG00000162545	CAMK2N1	-0.33	-1.26	0.247	0.247	-0.11	-1.08	0.698	0.698
ENSG00000090432	MUL1	0.2	1.15	0.0397	0.0397	0.17	1.13	0.0732	0.0732
ENSG00000183114	FAM43B	0.29	1.23	0.415	0.415	0.22	1.17	0.534	0.534
ENSG00000158825	CDA	0.51	1.42	0.0942	0.0942	0.44	1.36	0.143	0.143
ENSG00000158828	PINK1	0.08	1.05	0.363	0.363	-0.01	-1.01	0.899	0.899
ENSG00000117242	PINK1-AS	-0.16	-1.11	0.108	0.108	-0.19	-1.14	0.0521	0.0521
ENSG00000244038	DDOST	0.16	1.11	0.0431	0.0431	0.19	1.14	0.0156	0.0156
ENSG00000117245	KIF17	0.15	1.11	0.485	0.485	0.12	1.09	0.564	0.564
ENSG00000189410	SH2D5	0.35	1.27	0.219	0.219	0.29	1.22	0.298	0.298
ENSG00000127483	HP1BP3	-0.16	-1.12	0.165	0.165	-0.13	-1.09	0.264	0.264
ENSG00000075151	EIF4G3	0.07	1.05	0.629	0.629	0.1	1.07	0.521	0.521
ENSG00000117298	ECE1	-0.06	-1.04	0.638	0.638	-0.06	-1.04	0.607	0.607
ENSG00000231105		-0.18	-1.13	0.408	0.408	-0.25	-1.19	0.258	0.258
ENSG00000227001	NBPF2P	0.35	1.27	0.171	0.171	0.41	1.33	0.104	0.104
ENSG00000142794	NBPF3	-0.06	-1.04	0.777	0.777	0.02	1.01	0.935	0.935
ENSG00000162551	ALPL	0.66	1.58	0.0179	0.0179	1.03	2.04	0.000244	0.000244
ENSG00000076864	RAP1GAP	0.31	1.24	0.648	0.648	0.59	1.51	0.375	0.375
ENSG00000090686	USP48	-0.18	-1.14	0.0295	0.0295	-0.18	-1.13	0.0337	0.0337
ENSG00000187942	LDLRAD2	1.44	2.71	7.13e-05	7.13e-05	1.21	2.31	0.000699	0.000699
ENSG00000142798	HSPG2	0.14	1.11	0.445	0.445	0.12	1.09	0.505	0.505
ENSG00000218510	LINC00339	0.02	1.02	0.813	0.813	0.01	1.01	0.911	0.911
ENSG00000070831	CDC42	-0.38	-1.3	1.4e-05	1.4e-05	-0.41	-1.32	2.59e-06	2.59e-06
ENSG00000162552	WNT4	0.79	1.73	0.112	0.112	0.88	1.84	0.0734	0.0734
ENSG00000184677	ZBTB40	0.2	1.15	0.116	0.116	0.2	1.15	0.12	0.12
ENSG00000173372	C1QA	0.03	1.02	0.916	0.916	0.09	1.06	0.754	0.754
ENSG00000159189	C1QC	0	1	0.998	0.998	0.05	1.04	0.851	0.851
ENSG00000173369	C1QB	-0.01	-1.01	0.967	0.967	0.15	1.11	0.629	0.629
ENSG00000133216	EPHB2	0.41	1.33	0.115	0.115	0.46	1.38	0.0756	0.0756
ENSG00000272796	NA	-0.14	-1.1	0.627	0.627	0.09	1.06	0.748	0.748
ENSG00000004487	KDM1A	0.04	1.03	0.501	0.501	0.07	1.05	0.204	0.204
ENSG00000169641	LUZP1	0.13	1.09	0.168	0.168	0.15	1.11	0.112	0.112
ENSG00000261326	LINC01355	-0.47	-1.38	0.0233	0.0233	-0.31	-1.24	0.13	0.13
ENSG00000125944	HNRNPR	-0.25	-1.19	0.0167	0.0167	-0.22	-1.16	0.0315	0.0315
ENSG00000125945	ZNF436	0.14	1.1	0.256	0.256	0.18	1.14	0.136	0.136
ENSG00000249087	ZNF436-AS1	0.03	1.02	0.887	0.887	-0.04	-1.03	0.845	0.845
ENSG00000271420		-0.06	-1.05	0.818	0.818	0.05	1.03	0.861	0.861
ENSG00000204219	TCEA3	0.08	1.06	0.636	0.636	0.17	1.12	0.318	0.318
ENSG00000088280	ASAP3	0.07	1.05	0.674	0.674	0.18	1.13	0.245	0.245
ENSG00000007968	E2F2	0.79	1.73	0.0727	0.0727	0.91	1.87	0.0382	0.0382
ENSG00000117318	ID3	0.41	1.33	0.0487	0.0487	0.4	1.32	0.0486	0.0486
ENSG00000142676	RPL11	-0.04	-1.03	0.696	0.696	-0.03	-1.02	0.781	0.781
ENSG00000011007	ELOA	0.09	1.06	0.397	0.397	0.04	1.03	0.665	0.665
ENSG00000236810	ELOA-AS1	-0.04	-1.03	0.704	0.704	-0.04	-1.03	0.721	0.721
ENSG00000057757	PITHD1	0.01	1.01	0.893	0.893	-0.04	-1.03	0.465	0.465
ENSG00000011009	LYPLA2	0.33	1.26	0.0142	0.0142	0.33	1.26	0.0138	0.0138
ENSG00000117308	GALE	0.41	1.33	0.00932	0.00932	0.5	1.41	0.00153	0.00153
ENSG00000117305	HMGCL	0.16	1.12	0.143	0.143	0.11	1.08	0.31	0.31
ENSG00000179163	FUCA1	-0.04	-1.03	0.797	0.797	0.04	1.03	0.799	0.799
ENSG00000188822	CNR2	0.38	1.3	0.291	0.291	0.41	1.33	0.256	0.256
ENSG00000189266	PNRC2	-1.07	-2.1	0.0142	0.0142	-0.97	-1.96	0.0249	0.0249
ENSG00000188529	SRSF10	-0.18	-1.14	0.121	0.121	-0.16	-1.12	0.174	0.174
ENSG00000142661	MYOM3	0.46	1.37	0.156	0.156	0.69	1.62	0.0317	0.0317
ENSG00000142677	IL22RA1	0.57	1.49	0.191	0.191	0.52	1.44	0.229	0.229
ENSG00000185436	IFNLR1	0.49	1.41	0.321	0.321	0.29	1.22	0.555	0.555
ENSG00000158055	GRHL3	0.73	1.65	0.204	0.204	0.64	1.56	0.254	0.254
ENSG00000001460	STPG1	-0.04	-1.03	0.739	0.739	-0.1	-1.07	0.4	0.4
ENSG00000001461	NIPAL3	0.34	1.26	0.0786	0.0786	0.45	1.36	0.0184	0.0184
ENSG00000117602	RCAN3	-0.15	-1.11	0.44	0.44	-0.13	-1.09	0.507	0.507
ENSG00000184454	NCMAP	0.27	1.2	0.734	0.734	0.58	1.49	0.461	0.461
ENSG00000133226	SRRM1	-0.06	-1.04	0.542	0.542	-0.04	-1.03	0.649	0.649
ENSG00000169504	CLIC4	-0.72	-1.65	0.000346	0.000346	-0.62	-1.53	0.00196	0.00196
ENSG00000020633	RUNX3	0.41	1.33	0.23	0.23	0.4	1.32	0.244	0.244
ENSG00000117614	SYF2	-0.25	-1.19	0.00371	0.00371	-0.24	-1.18	0.004	0.004
ENSG00000117616	RSRP1	-0.22	-1.17	0.149	0.149	-0.07	-1.05	0.647	0.647
ENSG00000183726	TMEM50A	-0.19	-1.14	0.0208	0.0208	-0.14	-1.1	0.0943	0.0943
ENSG00000188672	RHCE	0.06	1.04	0.813	0.813	0.12	1.08	0.656	0.656
ENSG00000204178	TMEM57	-0.22	-1.17	0.00344	0.00344	-0.19	-1.14	0.0128	0.0128
ENSG00000157978	LDLRAP1	0.1	1.07	0.259	0.259	0.12	1.09	0.158	0.158
ENSG00000117643	MAN1C1	-0.09	-1.07	0.607	0.607	0	1	0.999	0.999
ENSG00000162430	SELENON	-0.17	-1.13	0.0321	0.0321	-0.13	-1.09	0.115	0.115
ENSG00000228172		-0.05	-1.04	0.773	0.773	-0.05	-1.04	0.774	0.774
ENSG00000117640	MTFR1L	-0.05	-1.04	0.515	0.515	-0.03	-1.02	0.686	0.686
ENSG00000223474	NA	-0.12	-1.09	0.58	0.58	-0.08	-1.06	0.705	0.705
ENSG00000127423	AUNIP	0.24	1.18	0.518	0.518	0.45	1.36	0.232	0.232
ENSG00000182749	PAQR7	0.22	1.17	0.187	0.187	0.22	1.16	0.192	0.192
ENSG00000117632	STMN1	-0.07	-1.05	0.639	0.639	0.01	1.01	0.93	0.93
ENSG00000158006	PAFAH2	0.23	1.17	0.0238	0.0238	0.22	1.17	0.0253	0.0253
ENSG00000158008	EXTL1	0.11	1.08	0.89	0.89	0.44	1.36	0.564	0.564
ENSG00000158014	SLC30A2	0.01	1	0.985	0.985	-0.2	-1.15	0.544	0.544
ENSG00000158022	TRIM63	-0.31	-1.24	0.19	0.19	-0.46	-1.37	0.0499	0.0499
ENSG00000175087	PDIK1L	-0.37	-1.29	0.00672	0.00672	-0.35	-1.27	0.0105	0.0105
ENSG00000197245	FAM110D	0.26	1.2	0.222	0.222	0.28	1.22	0.178	0.178
ENSG00000142684	ZNF593	0.52	1.44	0.00356	0.00356	0.51	1.42	0.0044	0.0044
ENSG00000142675	CNKSR1	0.65	1.57	0.186	0.186	0.67	1.59	0.165	0.165
ENSG00000130695	CEP85	0.46	1.37	0.000831	0.000831	0.45	1.37	0.000858	0.000858
ENSG00000142669	SH3BGRL3	-0.15	-1.11	0.389	0.389	-0.16	-1.11	0.356	0.356
ENSG00000158062	UBXN11	0.21	1.16	0.0899	0.0899	0.25	1.19	0.0431	0.0431
ENSG00000169442	CD52	0.39	1.31	0.204	0.204	0.31	1.24	0.307	0.307
ENSG00000176092	CRYBG2	0.86	1.81	0.264	0.264	0.79	1.73	0.296	0.296
ENSG00000176083	ZNF683	1.02	2.03	0.00288	0.00288	1.03	2.04	0.00248	0.00248
ENSG00000117682	DHDDS	-0.13	-1.09	0.526	0.526	-0.34	-1.27	0.0922	0.0922
ENSG00000198830	HMGN2	-0.01	-1	0.921	0.921	0.03	1.02	0.719	0.719
ENSG00000117676	RPS6KA1	0.47	1.39	0.0259	0.0259	0.53	1.44	0.0123	0.0123
ENSG00000260063		-0.1	-1.07	0.545	0.545	-0.27	-1.2	0.104	0.104
ENSG00000117713	ARID1A	0.26	1.2	0.00972	0.00972	0.25	1.19	0.0114	0.0114
ENSG00000060642	PIGV	0.07	1.05	0.445	0.445	0.06	1.04	0.512	0.512
ENSG00000204160	ZDHHC18	0.22	1.17	0.0733	0.0733	0.16	1.12	0.182	0.182
ENSG00000175793	SFN	1.33	2.52	0.123	0.123	1.73	3.33	0.0433	0.0433
ENSG00000142751	GPN2	0.09	1.06	0.0944	0.0944	0.09	1.07	0.0735	0.0735
ENSG00000198746	GPATCH3	0.28	1.22	0.00847	0.00847	0.24	1.18	0.021	0.021
ENSG00000090273	NUDC	-0.05	-1.03	0.435	0.435	-0.1	-1.07	0.0971	0.0971
ENSG00000175707	KDF1	0.41	1.33	0.616	0.616	0.59	1.5	0.467	0.467
ENSG00000253368	TRNP1	-0.02	-1.01	0.936	0.936	0.02	1.02	0.919	0.919
ENSG00000158246	FAM46B	0.31	1.24	0.526	0.526	0.36	1.28	0.467	0.467
ENSG00000090020	SLC9A1	0.14	1.1	0.395	0.395	0.21	1.16	0.197	0.197
ENSG00000142784	WDTC1	-0.01	-1	0.948	0.948	-0.01	-1	0.946	0.946
ENSG00000186501	TMEM222	0.16	1.12	0.101	0.101	0.13	1.09	0.183	0.183
ENSG00000142765	SYTL1	1.23	2.35	0.00426	0.00426	1.22	2.32	0.00438	0.00438
ENSG00000142733	MAP3K6	0.19	1.14	0.136	0.136	0.15	1.11	0.241	0.241
ENSG00000142748	FCN3	0.31	1.24	0.351	0.351	0.3	1.23	0.361	0.361
ENSG00000174950	CD164L2	0.16	1.12	0.846	0.846	0.31	1.24	0.708	0.708
ENSG00000181773	GPR3	0.77	1.7	0.0157	0.0157	0.82	1.77	0.00854	0.00854
ENSG00000158195	WASF2	-0.14	-1.1	0.0528	0.0528	-0.15	-1.11	0.0391	0.0391
ENSG00000126705	AHDC1	0.53	1.44	0.00529	0.00529	0.53	1.45	0.00429	0.00429
ENSG00000000938	FGR	0.29	1.23	0.227	0.227	0.21	1.16	0.373	0.373
ENSG00000126709	IFI6	0.39	1.31	0.043	0.043	0.61	1.53	0.00134	0.00134
ENSG00000009780	FAM76A	-0.33	-1.26	0.000109	0.000109	-0.37	-1.29	1.36e-05	1.36e-05
ENSG00000117758	STX12	-0.44	-1.35	5.24e-05	5.24e-05	-0.45	-1.37	2.16e-05	2.16e-05
ENSG00000117751	PPP1R8	-0.06	-1.04	0.243	0.243	-0.07	-1.05	0.148	0.148
ENSG00000130775	THEMIS2	0.23	1.17	0.313	0.313	0.23	1.17	0.308	0.308
ENSG00000117748	RPA2	-0.01	-1.01	0.855	0.855	-0.02	-1.01	0.785	0.785
ENSG00000130768	SMPDL3B	0.63	1.54	0.152	0.152	0.86	1.81	0.0477	0.0477
ENSG00000158156	XKR8	0.28	1.22	0.0205	0.0205	0.3	1.23	0.013	0.013
ENSG00000158161	EYA3	0.23	1.17	0.00595	0.00595	0.27	1.21	0.00115	0.00115
ENSG00000169403	PTAFR	0.39	1.31	0.0881	0.0881	0.41	1.33	0.0662	0.0662
ENSG00000126698	DNAJC8	-0.22	-1.16	0.00204	0.00204	-0.22	-1.16	0.00177	0.00177
ENSG00000130770	ATPIF1	0.23	1.17	0.0267	0.0267	0.27	1.2	0.00833	0.00833
ENSG00000270605		-0.03	-1.02	0.888	0.888	0.06	1.04	0.754	0.754
ENSG00000130766	SESN2	0.01	1.01	0.942	0.942	-0.19	-1.14	0.294	0.294
ENSG00000130772	MED18	0.07	1.05	0.513	0.513	0.03	1.02	0.733	0.733
ENSG00000204138	PHACTR4	0.08	1.06	0.364	0.364	0.14	1.1	0.0994	0.0994
ENSG00000180198	RCC1	0.26	1.2	0.0547	0.0547	0.34	1.27	0.0123	0.0123
ENSG00000242125	SNHG3	0.01	1.01	0.925	0.925	-0.01	-1.01	0.954	0.954
ENSG00000200087	SNORA73B	0.41	1.33	0.172	0.172	0.36	1.28	0.229	0.229
ENSG00000180098	TRNAU1AP	0.08	1.06	0.244	0.244	0.07	1.05	0.314	0.314
ENSG00000197989	SNHG12	0.14	1.11	0.229	0.229	0.15	1.11	0.203	0.203
ENSG00000221539	SNORD99	0.1	1.07	0.587	0.587	-0.08	-1.06	0.652	0.652
ENSG00000120656	TAF12	-0.03	-1.02	0.702	0.702	-0.02	-1.01	0.797	0.797
ENSG00000188060	RAB42	-0.07	-1.05	0.777	0.777	-0.05	-1.03	0.85	0.85
ENSG00000229388	LINC01715	-0.1	-1.07	0.65	0.65	-0.1	-1.07	0.655	0.655
ENSG00000162419	GMEB1	0.19	1.14	0.00209	0.00209	0.17	1.13	0.00491	0.00491
ENSG00000198492	YTHDF2	-0.17	-1.13	0.0118	0.0118	-0.17	-1.13	0.0123	0.0123
ENSG00000159023	EPB41	0.15	1.11	0.37	0.37	-0.01	-1.01	0.94	0.94
ENSG00000253304	TMEM200B	-0.49	-1.41	0.0119	0.0119	-0.63	-1.55	0.00115	0.00115
ENSG00000116350	SRSF4	-0.02	-1.01	0.8	0.8	-0.01	-1.01	0.864	0.864
ENSG00000116353	MECR	0.18	1.13	0.22	0.22	0.01	1.01	0.958	0.958
ENSG00000060656	PTPRU	0.18	1.13	0.274	0.274	0.1	1.07	0.552	0.552
ENSG00000186056	MATN1-AS1	0.13	1.1	0.288	0.288	0.12	1.08	0.34	0.34
ENSG00000162511	LAPTM5	-0.21	-1.16	0.375	0.375	-0.28	-1.22	0.231	0.231
ENSG00000223382	LINC01778	-0.36	-1.29	0.193	0.193	-0.45	-1.36	0.107	0.107
ENSG00000162512	SDC3	-0.13	-1.1	0.348	0.348	0.01	1	0.965	0.965
ENSG00000134644	PUM1	-0.09	-1.06	0.502	0.502	-0.07	-1.05	0.59	0.59
ENSG00000084628	NKAIN1	0.09	1.07	0.75	0.75	0.13	1.09	0.664	0.664
ENSG00000060688	SNRNP40	0.03	1.02	0.744	0.744	0.04	1.03	0.632	0.632
ENSG00000121766	ZCCHC17	0.03	1.02	0.576	0.576	0.01	1.01	0.818	0.818
ENSG00000121769	FABP3	-0.28	-1.22	0.422	0.422	-0.18	-1.13	0.61	0.61
ENSG00000168528	SERINC2	0.52	1.43	0.212	0.212	0.55	1.46	0.18	0.18
ENSG00000142910	TINAGL1	0.12	1.09	0.454	0.454	0.19	1.14	0.252	0.252
ENSG00000121764	HCRTR1	-0.29	-1.22	0.456	0.456	-0.48	-1.39	0.211	0.211
ENSG00000162517	PEF1	0.08	1.06	0.292	0.292	0.04	1.03	0.628	0.628
ENSG00000084636	COL16A1	0.17	1.12	0.315	0.315	0.25	1.19	0.131	0.131
ENSG00000121753	ADGRB2	0.22	1.17	0.431	0.431	0.14	1.1	0.617	0.617
ENSG00000134668	SPOCD1	-0.18	-1.13	0.662	0.662	-0.33	-1.26	0.404	0.404
ENSG00000184007	PTP4A2	-0.49	-1.4	0.000123	0.000123	-0.57	-1.48	8.46e-06	8.46e-06
ENSG00000121774	KHDRBS1	-0.26	-1.2	0.000309	0.000309	-0.26	-1.2	0.000282	0.000282
ENSG00000121775	TMEM39B	0.21	1.16	0.0311	0.0311	0.22	1.17	0.02	0.02
ENSG00000025800	KPNA6	-0.03	-1.02	0.672	0.672	-0.05	-1.04	0.486	0.486
ENSG00000084652	TXLNA	0.1	1.07	0.146	0.146	0.11	1.08	0.12	0.12
ENSG00000160050	CCDC28B	0.13	1.09	0.441	0.441	0.31	1.24	0.0665	0.0665
ENSG00000224066		0.32	1.25	0.0827	0.0827	0.36	1.28	0.0476	0.0476
ENSG00000160051	IQCC	0.09	1.07	0.378	0.378	0.08	1.05	0.463	0.463
ENSG00000160055	TMEM234	0.22	1.17	0.0309	0.0309	0.32	1.25	0.00201	0.00201
ENSG00000084623	EIF3I	-0.01	-1.01	0.875	0.875	-0.04	-1.03	0.553	0.553
ENSG00000220785	MTMR9LP	0.02	1.01	0.914	0.914	0.12	1.09	0.505	0.505
ENSG00000183615	FAM167B	0.5	1.41	0.0269	0.0269	0.52	1.44	0.0185	0.0185
ENSG00000182866	LCK	0.5	1.42	0.041	0.041	0.56	1.47	0.0226	0.0226
ENSG00000116478	HDAC1	0.12	1.09	0.161	0.161	0.18	1.13	0.0421	0.0421
ENSG00000175130	MARCKSL1	0.34	1.26	0.121	0.121	0.5	1.41	0.0226	0.0226
ENSG00000162526	TSSK3	0.26	1.2	0.442	0.442	0.29	1.23	0.378	0.378
ENSG00000225828	FAM229A	0.07	1.05	0.564	0.564	0.04	1.03	0.748	0.748
ENSG00000160058	BSDC1	0.04	1.03	0.611	0.611	0.02	1.01	0.798	0.798
ENSG00000160062	ZBTB8A	-0.66	-1.58	3.85e-07	3.85e-07	-0.7	-1.62	7.74e-08	7.74e-08
ENSG00000176261	ZBTB8OS	-0.05	-1.03	0.486	0.486	-0.02	-1.01	0.775	0.775
ENSG00000162521	RBBP4	-0.17	-1.12	0.0429	0.0429	-0.09	-1.06	0.278	0.278
ENSG00000162520	SYNC	-0.49	-1.41	0.0044	0.0044	-0.46	-1.38	0.00732	0.00732
ENSG00000162522	KIAA1522	0.34	1.27	0.32	0.32	0.35	1.28	0.298	0.298
ENSG00000134684	YARS	0.03	1.02	0.738	0.738	-0.02	-1.02	0.793	0.793
ENSG00000116497	S100PBP	-0.06	-1.04	0.434	0.434	0.01	1.01	0.892	0.892
ENSG00000160097	FNDC5	0.26	1.2	0.364	0.364	0.2	1.15	0.485	0.485
ENSG00000121900	TMEM54	0.76	1.69	0.00224	0.00224	0.78	1.72	0.00142	0.00142
ENSG00000116514	RNF19B	0.34	1.27	0.00645	0.00645	0.31	1.24	0.0121	0.0121
ENSG00000004455	AK2	0.04	1.03	0.575	0.575	0.01	1.01	0.869	0.869
ENSG00000142920	AZIN2	0.3	1.23	0.0511	0.0511	0.4	1.32	0.00986	0.00986
ENSG00000116525	TRIM62	0.3	1.23	0.0505	0.0505	0.31	1.24	0.0407	0.0407
ENSG00000160094	ZNF362	0.15	1.11	0.165	0.165	0.13	1.1	0.201	0.201
ENSG00000134686	PHC2	0.07	1.05	0.409	0.409	0.11	1.08	0.225	0.225
ENSG00000121903	ZSCAN20	0.16	1.12	0.279	0.279	0.17	1.13	0.239	0.239
ENSG00000121904	CSMD2	0.21	1.16	0.499	0.499	0.43	1.35	0.162	0.162
ENSG00000163866	SMIM12	0.16	1.12	0.039	0.039	0.16	1.12	0.037	0.037
ENSG00000189280	GJB5	0.82	1.76	0.335	0.335	0.96	1.95	0.251	0.251
ENSG00000189433	GJB4	0.62	1.54	0.361	0.361	0.44	1.36	0.511	0.511
ENSG00000188910	GJB3	0.5	1.41	0.549	0.549	0.51	1.42	0.538	0.538
ENSG00000187513	GJA4	0.02	1.02	0.914	0.914	-0.04	-1.03	0.859	0.859
ENSG00000116544	DLGAP3	0.48	1.4	0.069	0.069	0.46	1.38	0.0762	0.0762
ENSG00000241014		-0.26	-1.2	0.0512	0.0512	-0.28	-1.22	0.0342	0.0342
ENSG00000163867	ZMYM6	-0.63	-1.54	2.16e-07	2.16e-07	-0.58	-1.5	9.07e-07	9.07e-07
ENSG00000197056	ZMYM1	-0.81	-1.76	1e-04	1e-04	-0.74	-1.67	0.000312	0.000312
ENSG00000116560	SFPQ	-0.16	-1.12	0.19	0.19	-0.12	-1.09	0.313	0.313
ENSG00000146463	ZMYM4	-0.25	-1.19	0.00585	0.00585	-0.2	-1.15	0.0253	0.0253
ENSG00000229994	RPL5P4	-0.24	-1.18	0.143	0.143	-0.2	-1.15	0.221	0.221
ENSG00000142687	KIAA0319L	0.18	1.13	0.0199	0.0199	0.2	1.15	0.00784	0.00784
ENSG00000020129	NCDN	0.35	1.27	0.0081	0.0081	0.41	1.33	0.00143	0.00143
ENSG00000239636		0.55	1.47	0.0363	0.0363	0.45	1.37	0.083	0.083
ENSG00000116819	TFAP2E	0.12	1.09	0.477	0.477	-0.04	-1.03	0.804	0.804
ENSG00000126067	PSMB2	-0.06	-1.04	0.298	0.298	-0.08	-1.06	0.143	0.143
ENSG00000142686	C1orf216	-0.05	-1.04	0.618	0.618	-0.06	-1.04	0.551	0.551
ENSG00000092853	CLSPN	0.59	1.51	0.0714	0.0714	0.58	1.49	0.0759	0.0759
ENSG00000134698	AGO4	0.04	1.03	0.72	0.72	0.03	1.02	0.735	0.735
ENSG00000092847	AGO1	0.05	1.04	0.383	0.383	0.07	1.05	0.263	0.263
ENSG00000126070	AGO3	-0.29	-1.22	0.00306	0.00306	-0.27	-1.2	0.00521	0.00521
ENSG00000092850	TEKT2	0.44	1.36	0.0609	0.0609	0.4	1.32	0.0831	0.0831
ENSG00000116863	ADPRHL2	0.27	1.21	0.0139	0.0139	0.22	1.16	0.0478	0.0478
ENSG00000171812	COL8A2	0.02	1.02	0.935	0.935	0.02	1.01	0.952	0.952
ENSG00000054116	TRAPPC3	0.02	1.02	0.686	0.686	0.01	1.01	0.821	0.821
ENSG00000116871	MAP7D1	0.23	1.17	0.162	0.162	0.08	1.05	0.636	0.636
ENSG00000054118	THRAP3	0	1	0.989	0.989	0.01	1.01	0.898	0.898
ENSG00000214193	SH3D21	0.33	1.25	0.381	0.381	0.35	1.28	0.342	0.342
ENSG00000142694	EVA1B	0.93	1.9	0.000404	0.000404	0.98	1.97	0.00017	0.00017
ENSG00000116883		0.24	1.18	0.399	0.399	0.1	1.07	0.725	0.725
ENSG00000196182	STK40	-0.04	-1.03	0.711	0.711	-0.13	-1.1	0.199	0.199
ENSG00000181817	LSM10	0.16	1.12	0.157	0.157	0.14	1.1	0.217	0.217
ENSG00000116885	OSCP1	0.04	1.03	0.773	0.773	-0.03	-1.02	0.858	0.858
ENSG00000116898	MRPS15	0.04	1.03	0.698	0.698	-0.01	-1.01	0.932	0.932
ENSG00000119535	CSF3R	0.85	1.8	0.0513	0.0513	0.74	1.67	0.0854	0.0854
ENSG00000163873	GRIK3	0.29	1.22	0.445	0.445	0.11	1.08	0.776	0.776
ENSG00000233621	LINC01137	0.13	1.1	0.491	0.491	0.09	1.07	0.627	0.627
ENSG00000163874	ZC3H12A	0.75	1.68	0.0275	0.0275	1.12	2.17	0.000939	0.000939
ENSG00000163875	MEAF6	-0.28	-1.22	2.28e-05	2.28e-05	-0.31	-1.24	3.78e-06	3.78e-06
ENSG00000163877	SNIP1	-0.02	-1.02	0.658	0.658	-0.03	-1.02	0.577	0.577
ENSG00000163879	DNALI1	-0.17	-1.13	0.228	0.228	-0.06	-1.04	0.679	0.679
ENSG00000134697	GNL2	-0.17	-1.13	0.0829	0.0829	-0.17	-1.13	0.073	0.073
ENSG00000169218	RSPO1	-0.79	-1.73	0.19	0.19	-0.68	-1.6	0.253	0.253
ENSG00000116922	C1orf109	0.12	1.09	0.101	0.101	0.13	1.1	0.0636	0.0636
ENSG00000134690	CDCA8	0.31	1.24	0.162	0.162	0.45	1.37	0.0376	0.0376
ENSG00000183317	EPHA10	0.37	1.29	0.418	0.418	0.42	1.33	0.354	0.354
ENSG00000185090	MANEAL	0.3	1.23	0.177	0.177	0.23	1.17	0.301	0.301
ENSG00000196449	YRDC	0.3	1.24	0.0126	0.0126	0.21	1.15	0.0857	0.0857
ENSG00000197982	C1orf122	0.54	1.45	0.000953	0.000953	0.47	1.39	0.00321	0.00321
ENSG00000188786	MTF1	0.21	1.16	0.0489	0.0489	0.2	1.15	0.0582	0.0582
ENSG00000204084	INPP5B	0.05	1.04	0.562	0.562	0.02	1.02	0.794	0.794
ENSG00000183431	SF3A3	-0.11	-1.08	0.0782	0.0782	-0.08	-1.06	0.177	0.177
ENSG00000183386	FHL3	0.1	1.07	0.539	0.539	0.18	1.13	0.268	0.268
ENSG00000183520	UTP11	-0.15	-1.11	0.078	0.078	-0.14	-1.1	0.109	0.109
ENSG00000185668	POU3F1	0.54	1.45	0.299	0.299	0.3	1.23	0.558	0.558
ENSG00000224592		0.1	1.07	0.772	0.772	-0.09	-1.06	0.802	0.802
ENSG00000116954	RRAGC	-0.4	-1.32	0.00673	0.00673	-0.56	-1.47	0.000161	0.000161
ENSG00000228436		-0.1	-1.07	0.768	0.768	-0.33	-1.26	0.305	0.305
ENSG00000214114	MYCBP	0.02	1.02	0.815	0.815	0.04	1.03	0.732	0.732
ENSG00000158315	RHBDL2	0.53	1.45	0.075	0.075	0.64	1.56	0.0299	0.0299
ENSG00000174574	AKIRIN1	-0.23	-1.17	0.00389	0.00389	-0.24	-1.18	0.0024	0.0024
ENSG00000168653	NDUFS5	0.03	1.02	0.775	0.775	0.03	1.02	0.709	0.709
ENSG00000127603	MACF1	0.15	1.11	0.211	0.211	0.17	1.13	0.143	0.143
ENSG00000255103	NA	1.03	2.04	0.00887	0.00887	1.15	2.22	0.0031	0.0031
ENSG00000183682	BMP8A	0.68	1.6	0.0287	0.0287	0.77	1.7	0.0125	0.0125
ENSG00000237624	OXCT2P1	0.42	1.34	0.218	0.218	0.81	1.76	0.0173	0.0173
ENSG00000182109		0.6	1.52	5.37e-05	5.37e-05	0.62	1.54	2.89e-05	2.89e-05
ENSG00000243970	PPIEL	0.49	1.4	0.0129	0.0129	0.4	1.32	0.0408	0.0408
ENSG00000090621	PABPC4	-0.14	-1.1	0.031	0.031	-0.17	-1.12	0.00745	0.00745
ENSG00000163909	HEYL	-0.06	-1.04	0.782	0.782	0.14	1.1	0.503	0.503
ENSG00000116983	HPCAL4	-0.1	-1.07	0.762	0.762	-0.13	-1.1	0.683	0.683
ENSG00000084072	PPIE	0.23	1.17	0.00218	0.00218	0.25	1.19	0.000736	0.000736
ENSG00000116985	BMP8B	0.32	1.25	0.301	0.301	0.49	1.4	0.112	0.112
ENSG00000198754	OXCT2	0.38	1.3	0.346	0.346	0.37	1.29	0.356	0.356
ENSG00000043514	TRIT1	0.04	1.03	0.665	0.665	0.08	1.05	0.435	0.435
ENSG00000116990	MYCL	0.56	1.48	0.117	0.117	0.56	1.47	0.118	0.118
ENSG00000168389	MFSD2A	0.57	1.49	0.198	0.198	0.33	1.25	0.456	0.456
ENSG00000228477		0.05	1.04	0.876	0.876	-0.11	-1.08	0.75	0.75
ENSG00000131236	CAP1	-0.11	-1.08	0.255	0.255	-0.1	-1.07	0.292	0.292
ENSG00000131238	PPT1	-0.12	-1.09	0.189	0.189	-0.08	-1.06	0.376	0.376
ENSG00000117000	RLF	-0.04	-1.03	0.653	0.653	-0.06	-1.04	0.487	0.487
ENSG00000259943		-0.29	-1.22	0.00565	0.00565	-0.38	-1.3	0.000283	0.000283
ENSG00000084073	ZMPSTE24	-0.61	-1.52	6.54e-06	6.54e-06	-0.58	-1.5	1.19e-05	1.19e-05
ENSG00000049089	COL9A2	0.45	1.37	0.272	0.272	0.66	1.58	0.105	0.105
ENSG00000084070	SMAP2	0.13	1.1	0.305	0.305	0.11	1.08	0.403	0.403
ENSG00000187801	ZFP69B	0.24	1.18	0.317	0.317	0.4	1.32	0.0952	0.0952
ENSG00000260920		-0.29	-1.22	0.124	0.124	-0.16	-1.12	0.384	0.384
ENSG00000187815	ZFP69	-0.16	-1.12	0.131	0.131	-0.15	-1.11	0.133	0.133
ENSG00000164002	EXO5	0.14	1.1	0.0985	0.0985	0.15	1.11	0.0743	0.0743
ENSG00000117010	ZNF684	-0.45	-1.37	1.63e-05	1.63e-05	-0.49	-1.4	2.5e-06	2.5e-06
ENSG00000117016	RIMS3	0.18	1.13	0.437	0.437	0.27	1.2	0.244	0.244
ENSG00000272145	NFYC-AS1	-0.03	-1.02	0.912	0.912	0.08	1.06	0.741	0.741
ENSG00000066136	NFYC	0.17	1.12	0.102	0.102	0.17	1.13	0.0865	0.0865
ENSG00000117013	KCNQ4	0.08	1.06	0.695	0.695	0.09	1.06	0.677	0.677
ENSG00000179862	CITED4	0.51	1.43	0.141	0.141	0.42	1.34	0.217	0.217
ENSG00000171793	CTPS1	0.08	1.06	0.644	0.644	0.12	1.09	0.492	0.492
ENSG00000171790	SLFNL1	-0.02	-1.02	0.926	0.926	0.09	1.06	0.729	0.729
ENSG00000010803	SCMH1	-0.24	-1.18	0.0163	0.0163	-0.31	-1.24	0.00204	0.00204
ENSG00000204060	FOXO6	0.33	1.26	0.207	0.207	0.21	1.16	0.412	0.412
ENSG00000127129	EDN2	0.53	1.45	0.256	0.256	0.69	1.61	0.14	0.14
ENSG00000127124	HIVEP3	0.34	1.26	0.0278	0.0278	0.22	1.16	0.148	0.148
ENSG00000198815	FOXJ3	-0.13	-1.1	0.183	0.183	-0.15	-1.11	0.113	0.113
ENSG00000177181	RIMKLA	-0.08	-1.06	0.71	0.71	-0.04	-1.02	0.873	0.873
ENSG00000066185	ZMYND12	0.14	1.1	0.454	0.454	0.02	1.01	0.916	0.916
ENSG00000127125	PPCS	-0.13	-1.1	0.0496	0.0496	-0.15	-1.11	0.0257	0.0257
ENSG00000186409	CCDC30	-0.31	-1.24	0.0151	0.0151	-0.25	-1.19	0.0467	0.0467
ENSG00000236876	TMSB4XP1	-1.06	-2.08	0.000448	0.000448	-1.3	-2.46	1.6e-05	1.6e-05
ENSG00000171960	PPIH	0.17	1.13	0.0398	0.0398	0.19	1.14	0.0264	0.0264
ENSG00000065978	YBX1	-0.32	-1.25	0.000113	0.000113	-0.38	-1.31	3.93e-06	3.93e-06
ENSG00000164007	CLDN19	0.7	1.62	0.34	0.34	0.94	1.91	0.195	0.195
ENSG00000117385	P3H1	0.12	1.09	0.375	0.375	0.26	1.2	0.0633	0.0633
ENSG00000164008	C1orf50	0.08	1.06	0.442	0.442	0.05	1.04	0.609	0.609
ENSG00000177868	SVBP	-0.17	-1.13	0.142	0.142	-0.24	-1.18	0.0403	0.0403
ENSG00000164010	ERMAP	-0.13	-1.1	0.244	0.244	-0.21	-1.16	0.0671	0.0671
ENSG00000228192		0.28	1.21	0.107	0.107	0.36	1.28	0.0383	0.0383
ENSG00000164011	ZNF691	0.08	1.05	0.483	0.483	0.16	1.11	0.146	0.146
ENSG00000117394	SLC2A1	0.71	1.64	0.133	0.133	0.55	1.47	0.236	0.236
ENSG00000227533	SLC2A1-AS1	0.86	1.81	0.00113	0.00113	0.67	1.59	0.00971	0.00971
ENSG00000186973	FAM183A	0.31	1.24	0.512	0.512	0.36	1.29	0.437	0.437
ENSG00000117395	EBNA1BP2	0	1	0.983	0.983	-0.02	-1.01	0.855	0.855
ENSG00000243710	CFAP57	0.3	1.23	0.401	0.401	0.29	1.22	0.416	0.416
ENSG00000179178	TMEM125	0.35	1.27	0.61	0.61	0.36	1.29	0.592	0.592
ENSG00000253313	C1orf210	0.26	1.19	0.691	0.691	0.15	1.11	0.819	0.819
ENSG00000066056	TIE1	0.04	1.03	0.831	0.831	0.14	1.1	0.462	0.462
ENSG00000117400	MPL	-0.15	-1.11	0.583	0.583	-0.3	-1.23	0.269	0.269
ENSG00000234694		-0.06	-1.05	0.742	0.742	-0.18	-1.13	0.346	0.346
ENSG00000117399	CDC20	0.41	1.33	0.248	0.248	0.48	1.4	0.164	0.164
ENSG00000066322	ELOVL1	0.08	1.06	0.482	0.482	-0.03	-1.02	0.819	0.819
ENSG00000159479	MED8	-0.04	-1.03	0.592	0.592	-0.1	-1.07	0.223	0.223
ENSG00000198198	SZT2	0.15	1.11	0.143	0.143	0.13	1.1	0.185	0.185
ENSG00000229372	SZT2-AS1	0.18	1.13	0.487	0.487	0.34	1.27	0.18	0.18
ENSG00000178922	HYI	0.08	1.06	0.581	0.581	0.06	1.04	0.677	0.677
ENSG00000229348	HYI-AS1	-0.08	-1.05	0.72	0.72	-0.14	-1.1	0.501	0.501
ENSG00000142949	PTPRF	0.18	1.14	0.327	0.327	0.01	1	0.975	0.975
ENSG00000066135	KDM4A	0.24	1.18	0.000365	0.000365	0.25	1.19	0.000273	0.000273
ENSG00000126091	ST3GAL3	-0.13	-1.1	0.359	0.359	-0.23	-1.17	0.111	0.111
ENSG00000117407	ARTN	-0.15	-1.11	0.616	0.616	0.14	1.1	0.629	0.629
ENSG00000237950		0.08	1.06	0.741	0.741	0.07	1.05	0.747	0.747
ENSG00000117408	IPO13	0.14	1.1	0.111	0.111	0.14	1.1	0.103	0.103
ENSG00000132768	DPH2	0.14	1.1	0.206	0.206	0.13	1.1	0.231	0.231
ENSG00000117410	ATP6V0B	0.31	1.24	0.015	0.015	0.34	1.27	0.00678	0.00678
ENSG00000117411	B4GALT2	0.11	1.08	0.318	0.318	0.08	1.06	0.457	0.457
ENSG00000159214	CCDC24	0.33	1.26	0.108	0.108	0.46	1.37	0.0247	0.0247
ENSG00000196517	SLC6A9	0.27	1.21	0.293	0.293	0.29	1.23	0.245	0.245
ENSG00000178028	DMAP1	0.2	1.15	0.0088	0.0088	0.24	1.18	0.00127	0.00127
ENSG00000117419	ERI3	0.08	1.06	0.395	0.395	0.01	1.01	0.887	0.887
ENSG00000187147	RNF220	0.08	1.06	0.226	0.226	0.05	1.04	0.444	0.444
ENSG00000126106	TMEM53	0.27	1.2	0.0882	0.0882	0.16	1.12	0.298	0.298
ENSG00000198520	C1orf228	0.31	1.24	0.0709	0.0709	0.23	1.18	0.174	0.174
ENSG00000142945	KIF2C	0.39	1.31	0.194	0.194	0.43	1.35	0.153	0.153
ENSG00000225721		1.25	2.38	5.04e-05	5.04e-05	1.06	2.08	0.000497	0.000497
ENSG00000142937	RPS8	0.14	1.1	0.19	0.19	0.16	1.12	0.128	0.128
ENSG00000142959	BEST4	0.17	1.12	0.536	0.536	0.14	1.1	0.61	0.61
ENSG00000173846	PLK3	0.42	1.34	0.0167	0.0167	0.35	1.28	0.0443	0.0443
ENSG00000222009	BTBD19	0.22	1.17	0.164	0.164	0.36	1.28	0.0225	0.0225
ENSG00000117425	PTCH2	0.14	1.1	0.599	0.599	0.18	1.13	0.487	0.487
ENSG00000070785	EIF2B3	-0.03	-1.02	0.753	0.753	-0.14	-1.1	0.192	0.192
ENSG00000126107	HECTD3	0.04	1.03	0.578	0.578	0	-1	0.989	0.989
ENSG00000126088	UROD	0.01	1.01	0.873	0.873	0.01	1.01	0.907	0.907
ENSG00000162415	ZSWIM5	0.2	1.15	0.23	0.23	0.22	1.17	0.165	0.165
ENSG00000186603	HPDL	0.35	1.28	0.251	0.251	0.29	1.22	0.34	0.34
ENSG00000132781	MUTYH	0.27	1.21	0.0146	0.0146	0.28	1.22	0.0096	0.0096
ENSG00000132773	TOE1	0.07	1.05	0.412	0.412	0.06	1.05	0.469	0.469
ENSG00000070759	TESK2	0.2	1.15	0.116	0.116	0.17	1.13	0.18	0.18
ENSG00000236624	NA	0.15	1.11	0.541	0.541	0.15	1.11	0.55	0.55
ENSG00000132763	MMACHC	0.1	1.08	0.406	0.406	0.1	1.07	0.412	0.412
ENSG00000117450	PRDX1	0	-1	0.969	0.969	0	-1	0.978	0.978
ENSG00000117448	AKR1A1	0.08	1.06	0.43	0.43	0.05	1.04	0.614	0.614
ENSG00000132780	NASP	0.02	1.02	0.8	0.8	0.11	1.08	0.242	0.242
ENSG00000159588	CCDC17	0.07	1.05	0.573	0.573	0.13	1.09	0.317	0.317
ENSG00000159592	GPBP1L1	-0.08	-1.06	0.332	0.332	-0.04	-1.03	0.604	0.604
ENSG00000159596	TMEM69	0.02	1.02	0.73	0.73	0	-1	0.986	0.986
ENSG00000197429	IPP	-0.05	-1.03	0.72	0.72	-0.05	-1.03	0.718	0.718
ENSG00000230896		-0.44	-1.36	0.000114	0.000114	-0.55	-1.46	2.03e-06	2.03e-06
ENSG00000086015	MAST2	0	1	0.974	0.974	0.02	1.02	0.864	0.864
ENSG00000117461	PIK3R3	0.08	1.06	0.655	0.655	0.14	1.1	0.471	0.471
ENSG00000117472	TSPAN1	0.08	1.05	0.809	0.809	0.19	1.14	0.535	0.535
ENSG00000085998	POMGNT1	0.08	1.05	0.369	0.369	0.08	1.06	0.328	0.328
ENSG00000171357	LURAP1	0.16	1.12	0.304	0.304	0.25	1.19	0.114	0.114
ENSG00000085999	RAD54L	0.39	1.31	0.212	0.212	0.65	1.56	0.0376	0.0376
ENSG00000132128	LRRC41	0.07	1.05	0.303	0.303	0.06	1.04	0.36	0.36
ENSG00000173660	UQCRH	0.04	1.03	0.746	0.746	0.04	1.03	0.741	0.741
ENSG00000117481	NSUN4	0.22	1.16	0.00268	0.00268	0.22	1.16	0.00234	0.00234
ENSG00000117480	FAAH	0.36	1.29	0.032	0.032	0.35	1.28	0.0351	0.0351
ENSG00000232022	FAAHP1	0	-1	0.986	0.986	0.05	1.04	0.831	0.831
ENSG00000197587	DMBX1	0.11	1.08	0.721	0.721	-0.03	-1.02	0.926	0.926
ENSG00000079277	MKNK1	0.02	1.01	0.852	0.852	0.01	1	0.961	0.961
ENSG00000142961	MOB3C	0.06	1.04	0.577	0.577	0.05	1.04	0.593	0.593
ENSG00000123472	ATPAF1	-0.08	-1.06	0.456	0.456	-0.1	-1.07	0.325	0.325
ENSG00000159658	EFCAB14	-0.23	-1.17	0.0124	0.0124	-0.21	-1.16	0.0189	0.0189
ENSG00000142973	CYP4B1	-0.32	-1.25	0.406	0.406	-0.73	-1.65	0.056	0.056
ENSG00000154198	CYP4Z2P	-0.17	-1.12	0.611	0.611	-0.17	-1.13	0.594	0.594
ENSG00000187048	CYP4A11	-0.32	-1.25	0.188	0.188	-0.5	-1.41	0.0403	0.0403
ENSG00000186377	CYP4X1	-0.32	-1.25	0.0457	0.0457	-0.31	-1.24	0.054	0.054
ENSG00000186160	CYP4Z1	-0.85	-1.8	0.0256	0.0256	-1.16	-2.24	0.00216	0.00216
ENSG00000162365	CYP4A22	-0.52	-1.44	0.0913	0.0913	-0.84	-1.79	0.00616	0.00616
ENSG00000162366	PDZK1IP1	0.69	1.62	0.198	0.198	1.13	2.19	0.0349	0.0349
ENSG00000162367	TAL1	0.07	1.05	0.71	0.71	0.1	1.07	0.607	0.607
ENSG00000123473	STIL	0.12	1.09	0.532	0.532	0.28	1.21	0.137	0.137
ENSG00000162368	CMPK1	-0.8	-1.74	2.3e-09	2.3e-09	-0.82	-1.77	6.9e-10	6.9e-10
ENSG00000237424	FOXD2-AS1	0.18	1.13	0.366	0.366	0.18	1.13	0.357	0.357
ENSG00000186564	FOXD2	0.09	1.07	0.756	0.756	0.2	1.14	0.504	0.504
ENSG00000269113	TRABD2B	-0.02	-1.01	0.927	0.927	0.13	1.1	0.515	0.515
ENSG00000117834	SLC5A9	0.31	1.24	0.345	0.345	0.38	1.3	0.24	0.24
ENSG00000272491		-0.24	-1.18	0.145	0.145	-0.08	-1.06	0.634	0.634
ENSG00000132122	SPATA6	-0.42	-1.34	0.00012	0.00012	-0.4	-1.32	0.000181	0.000181
ENSG00000186094	AGBL4	-0.2	-1.15	0.52	0.52	-0.56	-1.47	0.0731	0.0731
ENSG00000162373	BEND5	-0.13	-1.09	0.374	0.374	-0.15	-1.11	0.282	0.282
ENSG00000185104	FAF1	-0.01	-1	0.915	0.915	-0.06	-1.04	0.292	0.292
ENSG00000123080	CDKN2C	-0.21	-1.16	0.475	0.475	-0.41	-1.33	0.154	0.154
ENSG00000123091	RNF11	-0.7	-1.63	3.37e-07	3.37e-07	-0.76	-1.7	2.48e-08	2.48e-08
ENSG00000085831	TTC39A	-0.03	-1.02	0.93	0.93	-0.06	-1.05	0.822	0.822
ENSG00000085832	EPS15	-0.39	-1.31	0.00382	0.00382	-0.34	-1.26	0.0101	0.0101
ENSG00000117859	OSBPL9	-0.24	-1.18	0.0261	0.0261	-0.21	-1.16	0.0494	0.0494
ENSG00000078618	NRDC	-0.04	-1.03	0.663	0.663	-0.1	-1.07	0.25	0.25
ENSG00000266993		-0.04	-1.03	0.827	0.827	-0.22	-1.16	0.208	0.208
ENSG00000169213	RAB3B	-0.32	-1.25	0.702	0.702	-0.19	-1.14	0.815	0.815
ENSG00000117862	TXNDC12	-0.1	-1.07	0.131	0.131	-0.06	-1.05	0.327	0.327
ENSG00000198841	KTI12	0.17	1.12	0.141	0.141	0.11	1.08	0.315	0.315
ENSG00000134717	BTF3L4	-0.39	-1.31	1.39e-05	1.39e-05	-0.39	-1.31	1.12e-05	1.12e-05
ENSG00000157077	ZFYVE9	0.06	1.05	0.378	0.378	0.02	1.01	0.785	0.785
ENSG00000154222	CC2D1B	0.16	1.12	0.0587	0.0587	0.12	1.09	0.131	0.131
ENSG00000085840	ORC1	0.17	1.12	0.479	0.479	0.24	1.18	0.301	0.301
ENSG00000134748	PRPF38A	-0.13	-1.09	0.0398	0.0398	-0.09	-1.06	0.152	0.152
ENSG00000134744	ZCCHC11	0.14	1.1	0.0625	0.0625	0.17	1.12	0.0274	0.0274
ENSG00000116157	GPX7	0.06	1.04	0.75	0.75	0.21	1.15	0.246	0.246
ENSG00000162377	COA7	0.16	1.12	0.19	0.19	0.13	1.1	0.278	0.278
ENSG00000162378	ZYG11B	-0.65	-1.57	8.33e-07	8.33e-07	-0.68	-1.6	2.2e-07	2.2e-07
ENSG00000228929	RPS13P2	-0.64	-1.55	0.00677	0.00677	-0.77	-1.7	0.000994	0.000994
ENSG00000121310	ECHDC2	0.02	1.01	0.903	0.903	-0.04	-1.03	0.789	0.789
ENSG00000116171	SCP2	-0.33	-1.26	0.000205	0.000205	-0.37	-1.3	2.69e-05	2.69e-05
ENSG00000174348	PODN	-0.1	-1.07	0.65	0.65	-0.07	-1.05	0.75	0.75
ENSG00000162383	SLC1A7	0.47	1.39	0.113	0.113	0.34	1.26	0.252	0.252
ENSG00000235563		-0.26	-1.19	0.364	0.364	-0.39	-1.31	0.161	0.161
ENSG00000157184	CPT2	0.27	1.2	0.0185	0.0185	0.2	1.15	0.0659	0.0659
ENSG00000236723		0.18	1.14	0.317	0.317	0.2	1.15	0.268	0.268
ENSG00000162384	C1orf123	-0.16	-1.11	0.0827	0.0827	-0.15	-1.11	0.092	0.092
ENSG00000162385	MAGOH	-0.01	-1.01	0.872	0.872	-0.02	-1.01	0.804	0.804
ENSG00000226754		-0.02	-1.01	0.923	0.923	-0.13	-1.1	0.484	0.484
ENSG00000270172	NA	-0.16	-1.12	0.456	0.456	-0.15	-1.11	0.48	0.48
ENSG00000157193	LRP8	0.24	1.18	0.225	0.225	0.27	1.21	0.171	0.171
ENSG00000230138		0.06	1.04	0.855	0.855	0.03	1.02	0.918	0.918
ENSG00000174332	GLIS1	0.04	1.02	0.89	0.89	-0.11	-1.08	0.66	0.66
ENSG00000058804	NDC1	-0.14	-1.1	0.119	0.119	-0.11	-1.08	0.202	0.202
ENSG00000058799	YIPF1	0.06	1.04	0.448	0.448	0.12	1.08	0.145	0.145
ENSG00000081870	HSPB11	-0.21	-1.16	0.00732	0.00732	-0.18	-1.13	0.0234	0.0234
ENSG00000116212	LRRC42	0.13	1.1	0.177	0.177	0.11	1.08	0.275	0.275
ENSG00000272091	NA	-0.41	-1.32	0.00261	0.00261	-0.41	-1.33	0.0021	0.0021
ENSG00000116209	TMEM59	-0.11	-1.08	0.211	0.211	-0.08	-1.06	0.339	0.339
ENSG00000203276	NA	-0.03	-1.02	0.831	0.831	0.09	1.07	0.561	0.561
ENSG00000116205	TCEANC2	0.15	1.11	0.287	0.287	0.16	1.12	0.235	0.235
ENSG00000212670	NA	0	1	0.98	0.98	0.03	1.02	0.848	0.848
ENSG00000248835	NA	-0.03	-1.02	0.752	0.752	-0.03	-1.02	0.703	0.703
ENSG00000215883	CYB5RL	0.33	1.26	0.226	0.226	0.38	1.3	0.157	0.157
ENSG00000116221	MRPL37	0.22	1.16	0.0209	0.0209	0.16	1.12	0.0807	0.0807
ENSG00000157216	SSBP3	-0.12	-1.09	0.102	0.102	-0.17	-1.12	0.0213	0.0213
ENSG00000198711	SSBP3-AS1	0.04	1.03	0.872	0.872	0	1	0.997	0.997
ENSG00000162390	ACOT11	0.34	1.27	0.158	0.158	0.26	1.2	0.284	0.284
ENSG00000162391	FAM151A	0.21	1.16	0.6	0.6	-0.21	-1.16	0.602	0.602
ENSG00000184313	MROH7	0.05	1.03	0.851	0.851	-0.08	-1.06	0.752	0.752
ENSG00000243725	TTC4	-0.01	-1.01	0.92	0.92	-0.05	-1.03	0.706	0.706
ENSG00000162396	PARS2	0.08	1.06	0.587	0.587	0.11	1.08	0.458	0.458
ENSG00000006555	TTC22	0.64	1.55	0.273	0.273	0.82	1.76	0.154	0.154
ENSG00000162398	LEXM	0.48	1.39	0.0508	0.0508	0.38	1.3	0.117	0.117
ENSG00000116133	DHCR24	0.13	1.09	0.614	0.614	-0.12	-1.09	0.638	0.638
ENSG00000143001	TMEM61	0.38	1.3	0.532	0.532	0.44	1.35	0.463	0.463
ENSG00000169174	PCSK9	1.05	2.08	0.034	0.034	1.24	2.36	0.012	0.012
ENSG00000162402	USP24	-0.14	-1.1	0.241	0.241	-0.21	-1.16	0.0663	0.0663
ENSG00000234810		-0.16	-1.12	0.605	0.605	-0.08	-1.06	0.79	0.79
ENSG00000162407	PLPP3	-0.22	-1.16	0.258	0.258	-0.19	-1.14	0.32	0.32
ENSG00000162409	PRKAA2	-0.87	-1.83	0.000105	0.000105	-0.78	-1.72	0.000405	0.000405
ENSG00000187889	FYB2	-0.16	-1.12	0.665	0.665	-0.28	-1.21	0.452	0.452
ENSG00000173406	DAB1	-0.45	-1.37	0.125	0.125	-0.56	-1.47	0.0572	0.0572
ENSG00000162600	OMA1	-0.15	-1.11	0.239	0.239	-0.14	-1.1	0.267	0.267
ENSG00000184292	TACSTD2	0.83	1.77	0.268	0.268	1.02	2.03	0.165	0.165
ENSG00000162601	MYSM1	-0.26	-1.2	0.0276	0.0276	-0.2	-1.15	0.088	0.088
ENSG00000177606	JUN	0.6	1.51	0.03	0.03	0.4	1.32	0.141	0.141
ENSG00000232453		-0.22	-1.16	0.246	0.246	-0.36	-1.29	0.0527	0.0527
ENSG00000224609		-0.62	-1.53	0.174	0.174	-0.8	-1.74	0.0761	0.0761
ENSG00000172456	FGGY	0.15	1.11	0.157	0.157	0.15	1.11	0.148	0.148
ENSG00000134709	HOOK1	-0.56	-1.47	0.383	0.383	-0.3	-1.24	0.628	0.628
ENSG00000134716	CYP2J2	0.43	1.35	0.507	0.507	0.3	1.23	0.642	0.642
ENSG00000162599	NFIA	-0.44	-1.35	0.000276	0.000276	-0.49	-1.4	4.58e-05	4.58e-05
ENSG00000237928	NFIA-AS2	-0.08	-1.05	0.793	0.793	-0.17	-1.13	0.555	0.555
ENSG00000162604	TM2D1	-0.12	-1.09	0.0423	0.0423	-0.11	-1.08	0.0797	0.0797
ENSG00000132849	PATJ	-0.16	-1.12	0.4	0.4	-0.21	-1.16	0.261	0.261
ENSG00000240563	L1TD1	0.05	1.03	0.893	0.893	0.26	1.2	0.472	0.472
ENSG00000132854	KANK4	0.15	1.11	0.753	0.753	-0.33	-1.26	0.473	0.473
ENSG00000162607	USP1	-0.44	-1.36	8.8e-05	8.8e-05	-0.4	-1.32	0.000317	0.000317
ENSG00000116641	DOCK7	-0.06	-1.04	0.51	0.51	-0.06	-1.04	0.498	0.498
ENSG00000125703	ATG4C	-0.53	-1.44	5.5e-05	5.5e-05	-0.45	-1.37	0.000382	0.000382
ENSG00000230798	FOXD3-AS1	0.05	1.04	0.891	0.891	-0.07	-1.05	0.855	0.855
ENSG00000187140	FOXD3	0.39	1.31	0.33	0.33	0.02	1.02	0.953	0.953
ENSG00000088035	ALG6	-0.54	-1.45	3.13e-05	3.13e-05	-0.51	-1.43	5.57e-05	5.57e-05
ENSG00000142856	ITGB3BP	-0.43	-1.35	0.00079	0.00079	-0.31	-1.24	0.0143	0.0143
ENSG00000203965	EFCAB7	-0.31	-1.24	0.00446	0.00446	-0.26	-1.19	0.0181	0.0181
ENSG00000079739	PGM1	-0.19	-1.14	0.334	0.334	-0.4	-1.32	0.0402	0.0402
ENSG00000185483	ROR1	-0.42	-1.34	0.0615	0.0615	-0.3	-1.23	0.177	0.177
ENSG00000223949	ROR1-AS1	-0.44	-1.35	0.252	0.252	-0.22	-1.16	0.565	0.565
ENSG00000158966	CACHD1	-0.1	-1.07	0.45	0.45	-0.1	-1.07	0.459	0.459
ENSG00000162437	RAVER2	-0.12	-1.09	0.427	0.427	-0.09	-1.06	0.564	0.564
ENSG00000162434	JAK1	-0.14	-1.1	0.277	0.277	-0.17	-1.12	0.2	0.2
ENSG00000226891	LINC01359	-0.56	-1.48	0.0179	0.0179	-0.46	-1.38	0.048	0.048
ENSG00000162433	AK4	0.02	1.02	0.889	0.889	0.01	1.01	0.933	0.933
ENSG00000116675	DNAJC6	-0.07	-1.05	0.722	0.722	0.07	1.05	0.719	0.719
ENSG00000116678	LEPR	-1	-2	0.000177	0.000177	-1.09	-2.12	4.35e-05	4.35e-05
ENSG00000213625	LEPROT	-0.28	-1.21	0.00576	0.00576	-0.27	-1.2	0.00711	0.00711
ENSG00000184588	PDE4B	0.48	1.39	0.0549	0.0549	0.77	1.7	0.00212	0.00212
ENSG00000118473	SGIP1	-0.48	-1.39	0.0875	0.0875	-0.21	-1.16	0.439	0.439
ENSG00000248458		0.08	1.06	0.83	0.83	-0.14	-1.1	0.709	0.709
ENSG00000152760	TCTEX1D1	-0.56	-1.47	0.0413	0.0413	-0.61	-1.53	0.0235	0.0235
ENSG00000152763	WDR78	-0.37	-1.29	0.00995	0.00995	-0.25	-1.19	0.0736	0.0736
ENSG00000198160	MIER1	-0.77	-1.7	9.08e-08	9.08e-08	-0.74	-1.67	1.96e-07	1.96e-07
ENSG00000116704	SLC35D1	0.12	1.09	0.257	0.257	0.15	1.11	0.166	0.166
ENSG00000081985	IL12RB2	0.42	1.34	0.143	0.143	0.49	1.41	0.0821	0.0821
ENSG00000142864	SERBP1	-0.25	-1.19	0.0121	0.0121	-0.23	-1.18	0.0197	0.0197
ENSG00000116717	GADD45A	0.26	1.2	0.0952	0.0952	0.17	1.12	0.274	0.274
ENSG00000172380	GNG12	-0.45	-1.36	0.00251	0.00251	-0.48	-1.39	0.00111	0.00111
ENSG00000232284	GNG12-AS1	-0.14	-1.11	0.577	0.577	-0.31	-1.24	0.225	0.225
ENSG00000162595	DIRAS3	-0.13	-1.1	0.539	0.539	-0.16	-1.12	0.46	0.46
ENSG00000116729	WLS	-0.05	-1.03	0.591	0.591	-0.07	-1.05	0.395	0.395
ENSG00000116745	RPE65	-0.52	-1.43	0.229	0.229	-0.23	-1.18	0.581	0.581
ENSG00000024526	DEPDC1	-0.16	-1.12	0.707	0.707	0.18	1.13	0.669	0.669
ENSG00000033122	LRRC7	-0.16	-1.12	0.702	0.702	-0.08	-1.06	0.848	0.848
ENSG00000066557	LRRC40	-0.65	-1.57	8.45e-06	8.45e-06	-0.61	-1.53	2.23e-05	2.23e-05
ENSG00000116754	SRSF11	-0.55	-1.46	0.000193	0.000193	-0.46	-1.37	0.00156	0.00156
ENSG00000118454	ANKRD13C	-0.29	-1.22	0.00304	0.00304	-0.29	-1.22	0.00247	0.00247
ENSG00000197568	HHLA3	0	-1	0.995	0.995	0.08	1.06	0.555	0.555
ENSG00000116761	CTH	-0.06	-1.04	0.785	0.785	-0.1	-1.07	0.649	0.649
ENSG00000050628	PTGER3	-0.56	-1.48	0.0617	0.0617	-0.7	-1.62	0.0196	0.0196
ENSG00000235782		-0.82	-1.76	0.0486	0.0486	-1	-2	0.0153	0.0153
ENSG00000269933		-0.67	-1.59	0.048	0.048	-0.76	-1.69	0.0252	0.0252
ENSG00000132485	ZRANB2	-0.85	-1.81	2.87e-07	2.87e-07	-0.77	-1.7	2.71e-06	2.71e-06
ENSG00000172260	NEGR1	-0.94	-1.92	0.000254	0.000254	-0.93	-1.91	0.000244	0.000244
ENSG00000162620	LRRIQ3	-1.18	-2.26	0.000621	0.000621	-1.27	-2.41	0.00021	0.00021
ENSG00000254685	FPGT	-0.64	-1.56	5.44e-05	5.44e-05	-0.52	-1.44	0.000777	0.000777
ENSG00000259030	FPGT-TNNI3K	-0.79	-1.73	4.12e-05	4.12e-05	-0.77	-1.7	5.28e-05	5.28e-05
ENSG00000116791	CRYZ	-0.6	-1.52	1.06e-07	1.06e-07	-0.62	-1.54	2.89e-08	2.89e-08
ENSG00000162623	TYW3	-0.19	-1.14	0.0128	0.0128	-0.2	-1.15	0.00698	0.00698
ENSG00000137968	SLC44A5	-0.16	-1.12	0.75	0.75	-0.46	-1.38	0.352	0.352
ENSG00000117054	ACADM	-0.29	-1.22	0.0693	0.0693	-0.4	-1.32	0.0101	0.0101
ENSG00000137955	RABGGTB	-0.13	-1.09	0.112	0.112	-0.13	-1.09	0.111	0.111
ENSG00000184005	ST6GALNAC3	-0.76	-1.69	0.0026	0.0026	-0.72	-1.65	0.00353	0.00353
ENSG00000226415	TPI1P1	-0.24	-1.18	0.289	0.289	-0.23	-1.17	0.312	0.312
ENSG00000117069	ST6GALNAC5	0.06	1.04	0.902	0.902	-0.14	-1.1	0.754	0.754
ENSG00000142892	PIGK	-0.4	-1.32	0.000599	0.000599	-0.31	-1.24	0.00573	0.00573
ENSG00000226084		-0.6	-1.51	0.000623	0.000623	-0.71	-1.63	4.61e-05	4.61e-05
ENSG00000154027	AK5	-0.19	-1.14	0.55	0.55	-0.06	-1.04	0.858	0.858
ENSG00000036549	ZZZ3	-0.22	-1.17	0.0066	0.0066	-0.21	-1.16	0.00794	0.00794
ENSG00000077254	USP33	-0.46	-1.38	0.00401	0.00401	-0.5	-1.42	0.00154	0.00154
ENSG00000180488	MIGA1	-0.33	-1.26	0.0338	0.0338	-0.37	-1.29	0.0181	0.0181
ENSG00000219201		-0.63	-1.54	0.0446	0.0446	-0.65	-1.57	0.0347	0.0347
ENSG00000235927	NEXN-AS1	-0.02	-1.02	0.938	0.938	-0.12	-1.09	0.67	0.67
ENSG00000162614	NEXN	-0.7	-1.63	0.00443	0.00443	-0.49	-1.4	0.0444	0.0444
ENSG00000162613	FUBP1	-0.09	-1.06	0.251	0.251	-0.06	-1.05	0.395	0.395
ENSG00000162616	DNAJB4	-0.7	-1.63	5.85e-05	5.85e-05	-0.63	-1.55	0.000255	0.000255
ENSG00000137960	GIPC2	-0.61	-1.53	0.000177	0.000177	-0.49	-1.4	0.00209	0.00209
ENSG00000273338		-0.35	-1.28	0.212	0.212	-0.64	-1.56	0.022	0.022
ENSG00000122420	PTGFR	-0.98	-1.97	0.00197	0.00197	-0.88	-1.84	0.00496	0.00496
ENSG00000137959	IFI44L	0.02	1.02	0.922	0.922	0.19	1.14	0.425	0.425
ENSG00000137965	IFI44	-0.11	-1.08	0.589	0.589	0.04	1.03	0.824	0.824
ENSG00000162618	ADGRL4	-0.69	-1.62	0.00638	0.00638	-0.62	-1.53	0.0137	0.0137
ENSG00000230787	PSAT1P3	0.13	1.09	0.684	0.684	0.27	1.2	0.39	0.39
ENSG00000117114	ADGRL2	-0.26	-1.19	0.0427	0.0427	-0.25	-1.19	0.0428	0.0428
ENSG00000137941	TTLL7	-0.81	-1.76	0.0012	0.0012	-0.77	-1.7	0.00196	0.00196
ENSG00000271576		-0.31	-1.24	0.165	0.165	-0.22	-1.17	0.31	0.31
ENSG00000142875	PRKACB	-0.59	-1.51	9.55e-05	9.55e-05	-0.47	-1.39	0.00144	0.00144
ENSG00000203943	SAMD13	-0.26	-1.19	0.127	0.127	-0.2	-1.15	0.23	0.23
ENSG00000137976	DNASE2B	-0.32	-1.25	0.481	0.481	-0.63	-1.55	0.155	0.155
ENSG00000117133	RPF1	-0.24	-1.18	0.00188	0.00188	-0.24	-1.18	0.00215	0.00215
ENSG00000174021	GNG5	-0.25	-1.19	0.00165	0.00165	-0.22	-1.17	0.00505	0.00505
ENSG00000122432	SPATA1	0.3	1.23	0.113	0.113	0.2	1.15	0.276	0.276
ENSG00000117151	CTBS	-0.42	-1.34	0.000202	0.000202	-0.37	-1.29	0.000818	0.000818
ENSG00000117155	SSX2IP	-0.2	-1.15	0.396	0.396	-0.21	-1.15	0.377	0.377
ENSG00000171517	LPAR3	0.7	1.63	0.236	0.236	0.94	1.91	0.112	0.112
ENSG00000153898	MCOLN2	-0.09	-1.06	0.687	0.687	-0.15	-1.11	0.486	0.486
ENSG00000162643	WDR63	-0.13	-1.09	0.671	0.671	-0.34	-1.27	0.256	0.256
ENSG00000055732	MCOLN3	-0.54	-1.46	0.0879	0.0879	-0.88	-1.84	0.0056	0.0056
ENSG00000097096	SYDE2	-0.17	-1.12	0.406	0.406	-0.36	-1.29	0.0669	0.0669
ENSG00000162642	C1orf52	-0.34	-1.27	1.62e-05	1.62e-05	-0.36	-1.28	6.85e-06	6.85e-06
ENSG00000142867	BCL10	-0.35	-1.27	0.000118	0.000118	-0.28	-1.22	0.00138	0.00138
ENSG00000153904	DDAH1	-0.38	-1.3	0.0154	0.0154	-0.34	-1.27	0.0266	0.0266
ENSG00000142871	CYR61	0.32	1.25	0.344	0.344	0.31	1.24	0.355	0.355
ENSG00000117174	ZNHIT6	-0.22	-1.16	0.0123	0.0123	-0.21	-1.15	0.0161	0.0161
ENSG00000171502	COL24A1	-0.52	-1.43	0.126	0.126	-0.6	-1.51	0.0731	0.0731
ENSG00000122417	ODF2L	-0.31	-1.24	0.0167	0.0167	-0.24	-1.18	0.0607	0.0607
ENSG00000137975	CLCA2	0.8	1.74	0.21	0.21	0.89	1.86	0.157	0.157
ENSG00000016602	CLCA4	0.52	1.44	0.33	0.33	0.55	1.46	0.301	0.301
ENSG00000261737		-0.2	-1.15	0.416	0.416	-0.46	-1.38	0.0561	0.0561
ENSG00000097033	SH3GLB1	-0.36	-1.29	0.00268	0.00268	-0.44	-1.36	0.000226	0.000226
ENSG00000183291	SELENOF	-0.41	-1.33	0.000498	0.000498	-0.34	-1.26	0.00372	0.00372
ENSG00000153936	HS2ST1	-0.53	-1.44	2.1e-06	2.1e-06	-0.48	-1.4	9.71e-06	9.71e-06
ENSG00000267272	LINC01140	-0.12	-1.09	0.696	0.696	-0.18	-1.13	0.556	0.556
ENSG00000143013	LMO4	-0.27	-1.2	0.0481	0.0481	-0.25	-1.19	0.0638	0.0638
ENSG00000065243	PKN2	-0.84	-1.79	7.41e-06	7.41e-06	-0.82	-1.76	1.09e-05	1.09e-05
ENSG00000137947	GTF2B	0.06	1.04	0.433	0.433	0.04	1.03	0.569	0.569
ENSG00000137944	KYAT3	-0.39	-1.31	0.000205	0.000205	-0.43	-1.35	3.73e-05	3.73e-05
ENSG00000213516	RBMXL1	-0.16	-1.11	0.0942	0.0942	-0.14	-1.1	0.133	0.133
ENSG00000117226	GBP3	0.05	1.04	0.746	0.746	0.23	1.18	0.166	0.166
ENSG00000117228	GBP1	0.07	1.05	0.684	0.684	0.24	1.18	0.163	0.163
ENSG00000234518	PTGES3P1	-0.5	-1.42	0.00115	0.00115	-0.53	-1.45	0.000488	0.000488
ENSG00000162645	GBP2	-0.15	-1.11	0.206	0.206	-0.12	-1.09	0.322	0.322
ENSG00000162654	GBP4	-0.14	-1.1	0.526	0.526	-0.1	-1.07	0.661	0.661
ENSG00000154451	GBP5	0.56	1.47	0.0766	0.0766	0.66	1.58	0.0352	0.0352
ENSG00000183347	GBP6	0.2	1.15	0.677	0.677	0.39	1.31	0.427	0.427
ENSG00000225492	GBP1P1	0.1	1.07	0.622	0.622	0.17	1.12	0.416	0.416
ENSG00000197147	LRRC8B	-0.44	-1.35	0.0183	0.0183	-0.42	-1.34	0.0214	0.0214
ENSG00000231999	LRRC8C-DT	-0.15	-1.11	0.366	0.366	-0.19	-1.14	0.26	0.26
ENSG00000171488	LRRC8C	-0.38	-1.3	0.0295	0.0295	-0.4	-1.32	0.0218	0.0218
ENSG00000231613		0.09	1.06	0.773	0.773	0.01	1.01	0.971	0.971
ENSG00000272931		0.24	1.18	0.425	0.425	0.29	1.22	0.323	0.323
ENSG00000171492	LRRC8D	0.02	1.01	0.874	0.874	0.14	1.1	0.22	0.22
ENSG00000162664	ZNF326	-0.47	-1.38	2.22e-05	2.22e-05	-0.4	-1.32	0.000236	0.000236
ENSG00000233593		-0.13	-1.09	0.562	0.562	-0.28	-1.22	0.198	0.198
ENSG00000122482	ZNF644	-0.67	-1.59	1.73e-06	1.73e-06	-0.61	-1.53	7.55e-06	7.55e-06
ENSG00000162669	HFM1	-1.16	-2.23	0.000733	0.000733	-1.26	-2.39	0.000209	0.000209
ENSG00000097046	CDC7	-0.26	-1.2	0.263	0.263	-0.17	-1.13	0.462	0.462
ENSG00000069702	TGFBR3	-0.69	-1.61	3.08e-05	3.08e-05	-0.72	-1.64	1.23e-05	1.23e-05
ENSG00000172031	EPHX4	0	-1	0.996	0.996	0.25	1.19	0.468	0.468
ENSG00000069712	KIAA1107	-0.36	-1.28	0.0644	0.0644	-0.31	-1.24	0.106	0.106
ENSG00000174842	GLMN	-0.68	-1.6	9.26e-06	9.26e-06	-0.67	-1.59	9.83e-06	9.83e-06
ENSG00000122484	RPAP2	-0.18	-1.13	0.0348	0.0348	-0.14	-1.1	0.102	0.102
ENSG00000162676	GFI1	0.22	1.16	0.304	0.304	0.33	1.26	0.118	0.118
ENSG00000067208	EVI5	-0.47	-1.39	4.09e-05	4.09e-05	-0.46	-1.38	4.93e-05	4.93e-05
ENSG00000122406	RPL5	-0.15	-1.11	0.153	0.153	-0.15	-1.11	0.125	0.125
ENSG00000251795	NA	-0.16	-1.12	0.558	0.558	0.05	1.03	0.853	0.853
ENSG00000154511	FAM69A	-0.73	-1.66	0.000733	0.000733	-0.8	-1.75	0.000187	0.000187
ENSG00000143033	MTF2	-0.52	-1.43	3.83e-06	3.83e-06	-0.48	-1.4	1.22e-05	1.22e-05
ENSG00000117500	TMED5	-0.65	-1.57	0.000263	0.000263	-0.73	-1.66	3.64e-05	3.64e-05
ENSG00000122483	CCDC18	-0.49	-1.41	0.0325	0.0325	-0.51	-1.43	0.0247	0.0247
ENSG00000223745	CCDC18-AS1	0.06	1.04	0.724	0.724	0.11	1.08	0.5	0.5
ENSG00000117505	DR1	-0.29	-1.22	0.00196	0.00196	-0.26	-1.2	0.00386	0.00386
ENSG00000137942	FNBP1L	-0.26	-1.19	0.0955	0.0955	-0.19	-1.14	0.208	0.208
ENSG00000137936	BCAR3	0.2	1.15	0.0914	0.0914	0.08	1.06	0.496	0.496
ENSG00000260464		-0.35	-1.27	0.145	0.145	-0.28	-1.21	0.238	0.238
ENSG00000067334	DNTTIP2	-0.34	-1.26	0.00117	0.00117	-0.38	-1.3	0.00021	0.00021
ENSG00000023909	GCLM	-0.47	-1.39	0.0027	0.0027	-0.59	-1.51	0.000166	0.000166
ENSG00000198691	ABCA4	0.41	1.33	0.203	0.203	0.4	1.32	0.208	0.208
ENSG00000137962	ARHGAP29	-0.5	-1.41	0.00156	0.00156	-0.51	-1.42	0.00116	0.00116
ENSG00000117528	ABCD3	-0.22	-1.16	0.0745	0.0745	-0.24	-1.18	0.0496	0.0496
ENSG00000117525	F3	-0.29	-1.22	0.0978	0.0978	-0.33	-1.26	0.0516	0.0516
ENSG00000235565	NA	-0.25	-1.19	0.413	0.413	0.01	1.01	0.98	0.98
ENSG00000224081	SLC44A3-AS1	-0.27	-1.21	0.307	0.307	0.09	1.06	0.746	0.746
ENSG00000143036	SLC44A3	-0.05	-1.03	0.87	0.87	0.06	1.04	0.824	0.824
ENSG00000117519	CNN3	-0.33	-1.26	0.00579	0.00579	-0.23	-1.17	0.0517	0.0517
ENSG00000235501		-0.11	-1.08	0.492	0.492	-0.18	-1.14	0.262	0.262
ENSG00000172339	ALG14	-0.06	-1.04	0.594	0.594	-0.17	-1.12	0.137	0.137
ENSG00000152078	TMEM56	-0.95	-1.93	0.00061	0.00061	-1.19	-2.28	1.88e-05	1.88e-05
ENSG00000226026		0.2	1.15	0.411	0.411	-0.04	-1.03	0.858	0.858
ENSG00000122481	RWDD3	-0.3	-1.23	0.0261	0.0261	-0.31	-1.24	0.0199	0.0199
ENSG00000228971		0	-1	0.996	0.996	-0.35	-1.27	0.248	0.248
ENSG00000228502	EEF1A1P11	-0.53	-1.45	0.0195	0.0195	-0.7	-1.62	0.00221	0.00221
ENSG00000137970	RPL7P9	-0.76	-1.69	1.4e-06	1.4e-06	-0.83	-1.78	9.68e-08	9.68e-08
ENSG00000117569	PTBP2	-0.65	-1.57	1.21e-05	1.21e-05	-0.57	-1.49	8.18e-05	8.18e-05
ENSG00000188641	DPYD	-0.19	-1.14	0.295	0.295	-0.2	-1.15	0.266	0.266
ENSG00000162627	SNX7	-0.31	-1.24	0.0886	0.0886	-0.27	-1.21	0.136	0.136
ENSG00000117600	PLPPR4	-0.34	-1.27	0.115	0.115	-0.06	-1.04	0.769	0.769
ENSG00000099260	PALMD	-0.48	-1.39	0.00751	0.00751	-0.55	-1.46	0.00194	0.00194
ENSG00000223656	HMGB3P10	0.06	1.04	0.81	0.81	-0.12	-1.09	0.6	0.6
ENSG00000156869	FRRS1	0.26	1.19	0.158	0.158	0.46	1.38	0.011	0.011
ENSG00000162688	AGL	-0.93	-1.9	1.21e-06	1.21e-06	-0.9	-1.86	1.99e-06	1.99e-06
ENSG00000228084		0.12	1.09	0.471	0.471	0.06	1.04	0.719	0.719
ENSG00000117620	SLC35A3	-0.7	-1.63	1.65e-06	1.65e-06	-0.65	-1.57	6.36e-06	6.36e-06
ENSG00000261254	NA	-0.34	-1.26	0.0225	0.0225	-0.22	-1.16	0.132	0.132
ENSG00000156875	MFSD14A	-0.24	-1.18	0.00166	0.00166	-0.25	-1.19	0.00112	0.00112
ENSG00000156876	SASS6	-0.68	-1.6	0.000161	0.000161	-0.59	-1.51	0.00077	0.00077
ENSG00000122435	TRMT13	-0.66	-1.58	1.82e-05	1.82e-05	-0.56	-1.48	0.000209	0.000209
ENSG00000122477	LRRC39	-0.41	-1.33	0.00918	0.00918	-0.46	-1.38	0.00313	0.00313
ENSG00000137992	DBT	-0.1	-1.07	0.409	0.409	-0.12	-1.09	0.336	0.336
ENSG00000224616	RTCA-AS1	0.02	1.01	0.922	0.922	0.08	1.05	0.672	0.672
ENSG00000137996	RTCA	-0.16	-1.12	0.0187	0.0187	-0.19	-1.14	0.00614	0.00614
ENSG00000079335	CDC14A	-0.14	-1.1	0.288	0.288	-0.12	-1.09	0.37	0.37
ENSG00000181656	GPR88	-0.61	-1.53	0.086	0.086	-0.5	-1.42	0.151	0.151
ENSG00000162692	VCAM1	-0.06	-1.04	0.84	0.84	0.01	1	0.98	0.98
ENSG00000162694	EXTL2	-0.46	-1.37	0.000115	0.000115	-0.38	-1.3	0.00116	0.00116
ENSG00000273204		0.72	1.65	0.00578	0.00578	0.58	1.49	0.025	0.025
ENSG00000162695	SLC30A7	-0.75	-1.69	4.8e-06	4.8e-06	-0.62	-1.54	0.000114	0.000114
ENSG00000117543	DPH5	0.03	1.02	0.699	0.699	0.05	1.03	0.565	0.565
ENSG00000233184		0	-1	0.999	0.999	0.1	1.07	0.371	0.371
ENSG00000225938		0.06	1.04	0.813	0.813	0.05	1.04	0.834	0.834
ENSG00000170989	S1PR1	-0.19	-1.14	0.373	0.373	-0.24	-1.18	0.258	0.258
ENSG00000183298	RPSAP19	-0.05	-1.03	0.872	0.872	-0.01	-1.01	0.97	0.97
ENSG00000060718	COL11A1	0.31	1.24	0.562	0.562	0.41	1.33	0.437	0.437
ENSG00000185946	RNPC3	0.05	1.04	0.826	0.826	0.1	1.07	0.646	0.646
ENSG00000240038	AMY2B	-0.21	-1.16	0.159	0.159	-0.26	-1.2	0.0811	0.0811
ENSG00000198890	PRMT6	0.06	1.04	0.547	0.547	0.15	1.11	0.0956	0.0956
ENSG00000162631	NTNG1	-0.27	-1.21	0.414	0.414	-0.16	-1.12	0.625	0.625
ENSG00000134215	VAV3	0.64	1.55	0.106	0.106	0.64	1.56	0.101	0.101
ENSG00000085491	SLC25A24	-0.47	-1.39	0.00729	0.00729	-0.42	-1.34	0.0155	0.0155
ENSG00000260879		-0.25	-1.19	0.103	0.103	-0.38	-1.3	0.0128	0.0128
ENSG00000162636	FAM102B	-0.47	-1.38	0.00419	0.00419	-0.41	-1.33	0.011	0.011
ENSG00000162639	HENMT1	0.04	1.03	0.65	0.65	0.12	1.09	0.144	0.144
ENSG00000134186	PRPF38B	-0.18	-1.13	0.0932	0.0932	-0.09	-1.06	0.393	0.393
ENSG00000116266	STXBP3	-0.6	-1.52	4.77e-09	4.77e-09	-0.59	-1.5	7.3e-09	7.3e-09
ENSG00000162641	AKNAD1	-0.34	-1.26	0.231	0.231	-0.31	-1.24	0.265	0.265
ENSG00000121957	GPSM2	0.09	1.07	0.77	0.77	0.2	1.15	0.524	0.524
ENSG00000121940	CLCC1	-0.12	-1.09	0.16	0.16	-0.15	-1.11	0.0837	0.0837
ENSG00000085433	WDR47	-0.03	-1.02	0.784	0.784	-0.05	-1.03	0.628	0.628
ENSG00000244716		-0.07	-1.05	0.552	0.552	-0.03	-1.02	0.797	0.797
ENSG00000197780	TAF13	-0.45	-1.37	0.000289	0.000289	-0.48	-1.4	8.73e-05	8.73e-05
ENSG00000273382		-0.36	-1.29	0.0349	0.0349	-0.55	-1.47	0.0013	0.0013
ENSG00000215717	TMEM167B	-0.35	-1.28	4.84e-05	4.84e-05	-0.37	-1.29	2e-05	2e-05
ENSG00000116299	KIAA1324	0.3	1.23	0.685	0.685	0.61	1.53	0.4	0.4
ENSG00000031698	SARS	0.03	1.02	0.685	0.685	0.02	1.02	0.714	0.714
ENSG00000143126	CELSR2	0.68	1.61	0.0722	0.0722	0.7	1.63	0.0627	0.0627
ENSG00000134222	PSRC1	0.28	1.21	0.102	0.102	0.38	1.3	0.0231	0.0231
ENSG00000134243	SORT1	-0.14	-1.11	0.317	0.317	-0.27	-1.2	0.0634	0.0634
ENSG00000143106	PSMA5	-0.01	-1.01	0.866	0.866	-0.03	-1.02	0.74	0.74
ENSG00000143028	SYPL2	0.01	1.01	0.96	0.96	-0.17	-1.13	0.501	0.501
ENSG00000162650	ATXN7L2	0.25	1.19	0.0304	0.0304	0.27	1.2	0.0189	0.0189
ENSG00000174151	CYB561D1	0.17	1.13	0.114	0.114	0.17	1.12	0.116	0.116
ENSG00000181754	AMIGO1	0.39	1.31	0.0163	0.0163	0.36	1.28	0.0267	0.0267
ENSG00000065135	GNAI3	-0.35	-1.28	0.00115	0.00115	-0.37	-1.29	0.000583	0.000583
ENSG00000116337	AMPD2	0.35	1.28	0.00235	0.00235	0.38	1.31	0.000816	0.000816
ENSG00000168765	GSTM4	0.03	1.02	0.787	0.787	-0.01	-1.01	0.925	0.925
ENSG00000213366	GSTM2	-0.24	-1.18	0.0516	0.0516	-0.27	-1.21	0.0272	0.0272
ENSG00000134184	GSTM1	-1.05	-2.08	0.189	0.189	-0.9	-1.87	0.255	0.255
ENSG00000134201	GSTM5	-0.25	-1.19	0.314	0.314	-0.32	-1.25	0.185	0.185
ENSG00000134202	GSTM3	-0.11	-1.08	0.505	0.505	-0.09	-1.07	0.585	0.585
ENSG00000184371	CSF1	-0.12	-1.09	0.49	0.49	-0.21	-1.16	0.23	0.23
ENSG00000168710	AHCYL1	-0.1	-1.07	0.322	0.322	-0.15	-1.11	0.15	0.15
ENSG00000143093	STRIP1	0.17	1.13	0.00359	0.00359	0.16	1.12	0.00618	0.00618
ENSG00000258634		0.04	1.03	0.656	0.656	0.11	1.08	0.251	0.251
ENSG00000156150	ALX3	-0.08	-1.05	0.825	0.825	-0.19	-1.14	0.584	0.584
ENSG00000258673	LINC01397	0.14	1.1	0.682	0.682	0.27	1.2	0.417	0.417
ENSG00000186150	UBL4B	0.21	1.16	0.505	0.505	0.28	1.22	0.368	0.368
ENSG00000197106	SLC6A17	-0.19	-1.14	0.766	0.766	0.19	1.14	0.764	0.764
ENSG00000116396	KCNC4	0.16	1.11	0.395	0.395	0.31	1.24	0.0917	0.0917
ENSG00000162775	RBM15	0.01	1.01	0.934	0.934	-0.03	-1.02	0.795	0.795
ENSG00000168679	SLC16A4	-0.28	-1.22	0.176	0.176	-0.23	-1.17	0.272	0.272
ENSG00000273373		-0.56	-1.47	0.00433	0.00433	-0.45	-1.37	0.018	0.018
ENSG00000224699	LAMTOR5-AS1	-0.32	-1.25	0.0813	0.0813	-0.34	-1.27	0.0629	0.0629
ENSG00000134248	LAMTOR5	-0.04	-1.03	0.588	0.588	-0.06	-1.04	0.409	0.409
ENSG00000143125	PROK1	-1.08	-2.11	0.0125	0.0125	-1.3	-2.47	0.00241	0.00241
ENSG00000240194	CYMP	-0.19	-1.14	0.645	0.645	-0.42	-1.33	0.3	0.3
ENSG00000177301	KCNA2	-0.47	-1.38	0.203	0.203	-0.86	-1.81	0.0195	0.0195
ENSG00000259834		-0.59	-1.5	0.0709	0.0709	-0.45	-1.37	0.158	0.158
ENSG00000177272	KCNA3	-0.01	-1.01	0.952	0.952	0.02	1.01	0.939	0.939
ENSG00000143119	CD53	0.13	1.1	0.591	0.591	0.14	1.1	0.576	0.576
ENSG00000121931	LRIF1	-0.46	-1.37	1.52e-05	1.52e-05	-0.55	-1.47	1.84e-07	1.84e-07
ENSG00000156171	DRAM2	-0.3	-1.23	0.0151	0.0151	-0.3	-1.23	0.0165	0.0165
ENSG00000134255	CEPT1	-0.34	-1.26	0.00818	0.00818	-0.34	-1.26	0.00751	0.00751
ENSG00000273221		-0.52	-1.43	0.0167	0.0167	-0.54	-1.45	0.012	0.012
ENSG00000162777	DENND2D	0.12	1.09	0.397	0.397	0.18	1.13	0.223	0.223
ENSG00000064886	CHI3L2	0.84	1.79	0.07	0.07	1.1	2.15	0.017	0.017
ENSG00000203878	CHIAP2	-0.23	-1.17	0.48	0.48	0.01	1.01	0.979	0.979
ENSG00000134216	CHIA	0.31	1.24	0.429	0.429	0.37	1.29	0.345	0.345
ENSG00000173947	PIFO	-0.16	-1.12	0.355	0.355	-0.17	-1.12	0.33	0.33
ENSG00000085465	OVGP1	-0.09	-1.06	0.541	0.541	-0.14	-1.1	0.321	0.321
ENSG00000260948		-0.46	-1.38	0.00152	0.00152	-0.5	-1.42	0.000531	0.000531
ENSG00000116455	WDR77	0.09	1.07	0.303	0.303	0.11	1.08	0.212	0.212
ENSG00000116459	ATP5F1	-0.07	-1.05	0.402	0.402	-0.08	-1.06	0.344	0.344
ENSG00000143110	C1orf162	0	-1	0.993	0.993	0.1	1.07	0.598	0.598
ENSG00000121933	TMIGD3	0.05	1.04	0.864	0.864	0.1	1.07	0.736	0.736
ENSG00000116473	RAP1A	-0.65	-1.57	7.28e-08	7.28e-08	-0.68	-1.6	1.73e-08	1.73e-08
ENSG00000231346	LINC01160	0.07	1.05	0.829	0.829	-0.09	-1.06	0.783	0.783
ENSG00000197852	FAM212B	-0.2	-1.15	0.141	0.141	-0.23	-1.17	0.0892	0.0892
ENSG00000227811	FAM212B-AS1	-0.26	-1.19	0.312	0.312	-0.17	-1.13	0.493	0.493
ENSG00000064703	DDX20	-0.04	-1.03	0.691	0.691	-0.06	-1.05	0.549	0.549
ENSG00000171385	KCND3	-0.36	-1.28	0.0974	0.0974	-0.26	-1.2	0.225	0.225
ENSG00000231437	LINC01750	0.14	1.11	0.574	0.574	0.24	1.18	0.336	0.336
ENSG00000231246		0.02	1.02	0.944	0.944	-0.06	-1.04	0.869	0.869
ENSG00000143079	CTTNBP2NL	0.02	1.02	0.852	0.852	0.02	1.01	0.875	0.875
ENSG00000134245	WNT2B	0	1	0.992	0.992	-0.1	-1.07	0.613	0.613
ENSG00000007341	ST7L	-0.05	-1.04	0.434	0.434	-0.06	-1.04	0.362	0.362
ENSG00000116489	CAPZA1	-0.44	-1.35	0.000464	0.000464	-0.38	-1.3	0.00215	0.00215
ENSG00000155363	MOV10	0.16	1.12	0.0625	0.0625	0.2	1.15	0.0193	0.0193
ENSG00000155366	RHOC	0.06	1.04	0.556	0.556	0.08	1.06	0.453	0.453
ENSG00000155367	PPM1J	0.23	1.17	0.3	0.3	0.17	1.13	0.424	0.424
ENSG00000184599	FAM19A3	-0.17	-1.13	0.553	0.553	-0.17	-1.13	0.547	0.547
ENSG00000155380	SLC16A1	-0.15	-1.11	0.466	0.466	-0.12	-1.09	0.551	0.551
ENSG00000226419	SLC16A1-AS1	0.26	1.19	0.145	0.145	0.27	1.2	0.125	0.125
ENSG00000238198		-0.48	-1.39	0.0832	0.0832	-0.66	-1.58	0.0153	0.0153
ENSG00000198799	LRIG2	-0.15	-1.11	0.104	0.104	-0.16	-1.12	0.0813	0.0813
ENSG00000081026	MAGI3	-0.16	-1.12	0.162	0.162	-0.1	-1.07	0.378	0.378
ENSG00000116793	PHTF1	-0.17	-1.12	0.195	0.195	-0.03	-1.02	0.786	0.786
ENSG00000081019	RSBN1	-0.53	-1.44	5.41e-05	5.41e-05	-0.52	-1.44	4.86e-05	4.86e-05
ENSG00000134242	PTPN22	-0.35	-1.28	0.202	0.202	-0.42	-1.33	0.131	0.131
ENSG00000188761	BCL2L15	-0.49	-1.41	0.0126	0.0126	-0.5	-1.42	0.01	0.01
ENSG00000134262	AP4B1	0.08	1.06	0.262	0.262	0.07	1.05	0.307	0.307
ENSG00000118655	DCLRE1B	0.02	1.01	0.875	0.875	0.01	1	0.954	0.954
ENSG00000163349	HIPK1	-0.2	-1.15	0.037	0.037	-0.23	-1.18	0.0121	0.0121
ENSG00000116774	OLFML3	-0.22	-1.16	0.365	0.365	-0.21	-1.16	0.367	0.367
ENSG00000197323	TRIM33	-0.62	-1.53	1.49e-05	1.49e-05	-0.58	-1.49	4.15e-05	4.15e-05
ENSG00000116752	BCAS2	-0.43	-1.35	6.17e-06	6.17e-06	-0.46	-1.38	9.63e-07	9.63e-07
ENSG00000175984	DENND2C	-0.06	-1.04	0.754	0.754	-0.15	-1.11	0.395	0.395
ENSG00000213281	NRAS	-0.33	-1.26	0.0101	0.0101	-0.31	-1.24	0.0139	0.0139
ENSG00000009307	CSDE1	-0.42	-1.34	0.00821	0.00821	-0.55	-1.46	0.00063	0.00063
ENSG00000052723	SIKE1	-0.25	-1.19	0.00188	0.00188	-0.2	-1.15	0.00966	0.00966
ENSG00000198765	SYCP1	-0.69	-1.62	0.0435	0.0435	-0.64	-1.56	0.0586	0.0586
ENSG00000134198	TSPAN2	-0.65	-1.57	0.0025	0.0025	-0.54	-1.45	0.0109	0.0109
ENSG00000228035		-0.52	-1.44	0.168	0.168	-0.63	-1.55	0.0934	0.0934
ENSG00000134259	NGF	0.12	1.08	0.641	0.641	0.24	1.18	0.337	0.337
ENSG00000173218	VANGL1	0.07	1.05	0.475	0.475	0.1	1.07	0.334	0.334
ENSG00000118729	CASQ2	-0.46	-1.37	0.113	0.113	-0.47	-1.39	0.101	0.101
ENSG00000177551	NHLH2	0.19	1.14	0.454	0.454	-0.04	-1.03	0.875	0.875
ENSG00000163393	SLC22A15	-0.07	-1.05	0.689	0.689	-0.1	-1.07	0.566	0.566
ENSG00000173212	MAB21L3	0.39	1.31	0.331	0.331	0.17	1.12	0.674	0.674
ENSG00000163399	ATP1A1	0.1	1.07	0.78	0.78	0.34	1.27	0.329	0.329
ENSG00000203865	ATP1A1-AS1	0.39	1.31	0.00768	0.00768	0.3	1.23	0.0377	0.0377
ENSG00000224950		-0.16	-1.12	0.427	0.427	-0.23	-1.17	0.255	0.255
ENSG00000116815	CD58	-0.35	-1.28	0.00313	0.00313	-0.39	-1.31	0.001	0.001
ENSG00000143061	IGSF3	0.51	1.43	0.199	0.199	0.68	1.6	0.088	0.088
ENSG00000116824	CD2	0.12	1.09	0.623	0.623	0.2	1.15	0.422	0.422
ENSG00000134247	PTGFRN	0.01	1	0.982	0.982	0.21	1.15	0.364	0.364
ENSG00000134256	CD101	0.6	1.51	0.00286	0.00286	0.63	1.55	0.00146	0.00146
ENSG00000116830	TTF2	0.1	1.07	0.33	0.33	0.09	1.06	0.399	0.399
ENSG00000134253	TRIM45	0	-1	0.997	0.997	0	1	0.988	0.988
ENSG00000134258	VTCN1	0.01	1	0.996	0.996	0.28	1.21	0.784	0.784
ENSG00000198162	MAN1A2	-0.42	-1.34	0.000209	0.000209	-0.43	-1.35	0.000123	0.000123
ENSG00000183508	FAM46C	0.03	1.02	0.881	0.881	0	1	0.985	0.985
ENSG00000196505	GDAP2	-0.12	-1.09	0.209	0.209	-0.11	-1.08	0.241	0.241
ENSG00000065183	WDR3	0.1	1.07	0.334	0.334	0.1	1.07	0.31	0.31
ENSG00000155761	SPAG17	-0.7	-1.62	0.0289	0.0289	-1.18	-2.26	0.000232	0.000232
ENSG00000092607	TBX15	-0.17	-1.13	0.416	0.416	-0.3	-1.23	0.163	0.163
ENSG00000116874	WARS2	-0.13	-1.09	0.233	0.233	-0.13	-1.1	0.213	0.213
ENSG00000224238	WARS2-IT1	-0.06	-1.04	0.81	0.81	-0.28	-1.22	0.279	0.279
ENSG00000231365		0.01	1.01	0.899	0.899	0.03	1.02	0.785	0.785
ENSG00000116882	HAO2	0.52	1.43	0.272	0.272	0.17	1.13	0.709	0.709
ENSG00000203858	HSD3BP2	-0.05	-1.04	0.883	0.883	-0.29	-1.22	0.408	0.408
ENSG00000187481	HSD3BP1	-0.13	-1.1	0.608	0.608	-0.27	-1.21	0.29	0.29
ENSG00000203857	HSD3B1	0.44	1.35	0.412	0.412	-0.29	-1.22	0.582	0.582
ENSG00000260941	LINC00622	-0.66	-1.58	0.0154	0.0154	-0.64	-1.56	0.0181	0.0181
ENSG00000143067	ZNF697	-0.28	-1.21	0.0609	0.0609	-0.22	-1.16	0.131	0.131
ENSG00000092621	PHGDH	0.52	1.44	0.047	0.047	0.5	1.41	0.0552	0.0552
ENSG00000134240	HMGCS2	-0.47	-1.39	0.69	0.69	-0.17	-1.12	0.887	0.887
ENSG00000261662		-0.43	-1.35	0.0018	0.0018	-0.49	-1.4	0.000366	0.000366
ENSG00000134250	NOTCH2	-0.07	-1.05	0.658	0.658	-0.12	-1.08	0.424	0.424
ENSG00000273131	NA	-0.66	-1.58	4.76e-07	4.76e-07	-0.69	-1.62	1.19e-07	1.19e-07
ENSG00000188610	FAM72B	0.09	1.06	0.688	0.688	0.17	1.13	0.415	0.415
ENSG00000198019	FCGR1B	0.57	1.48	0.184	0.184	0.62	1.54	0.14	0.14
ENSG00000171943	SRGAP2C	0.18	1.13	0.49	0.49	0.11	1.08	0.671	0.671
ENSG00000269996	NA	-0.87	-1.83	1.99e-06	1.99e-06	-0.89	-1.85	1.04e-06	1.04e-06
ENSG00000227082		-0.74	-1.67	0.0117	0.0117	-0.68	-1.61	0.0183	0.0183
ENSG00000203849	NA	-1.01	-2.01	0.0083	0.0083	-1.06	-2.09	0.00486	0.00486
ENSG00000233218	NA	-0.05	-1.04	0.858	0.858	-0.24	-1.18	0.423	0.423
ENSG00000234978	NA	-0.62	-1.54	0.0212	0.0212	-0.65	-1.56	0.0157	0.0157
ENSG00000232274	NA	-0.66	-1.58	0.0602	0.0602	-0.94	-1.91	0.00738	0.00738
ENSG00000230850	NA	-0.44	-1.36	0.137	0.137	-0.4	-1.32	0.17	0.17
ENSG00000238261	NA	-0.67	-1.59	0.0576	0.0576	-0.85	-1.81	0.0147	0.0147
ENSG00000223804		0.28	1.22	0.192	0.192	0.11	1.08	0.605	0.605
ENSG00000196369	SRGAP2B	0.31	1.24	0.3	0.3	0.21	1.15	0.482	0.482
ENSG00000231360	NA	-0.26	-1.2	0.305	0.305	-0.31	-1.24	0.221	0.221
ENSG00000236943	NA	-0.14	-1.1	0.454	0.454	-0.28	-1.22	0.116	0.116
ENSG00000225241	NA	0.55	1.46	0.0743	0.0743	0.58	1.5	0.0538	0.0538
ENSG00000203843	NA	-0.1	-1.07	0.69	0.69	0.01	1.01	0.968	0.968
ENSG00000168614	NA	-0.23	-1.18	0.0527	0.0527	-0.19	-1.14	0.106	0.106
ENSG00000254539		-0.47	-1.39	0.0428	0.0428	-0.45	-1.37	0.0503	0.0503
ENSG00000178104	PDE4DIP	-0.04	-1.03	0.819	0.819	-0.13	-1.09	0.447	0.447
ENSG00000272755		-1.04	-2.06	3.56e-05	3.56e-05	-1.04	-2.06	3.2e-05	3.2e-05
ENSG00000223380	NA	-0.31	-1.24	0.00295	0.00295	-0.33	-1.26	0.00136	0.00136
ENSG00000213240		-0.38	-1.3	0.0258	0.0258	-0.45	-1.37	0.00748	0.00748
ENSG00000163386	NA	-0.22	-1.16	0.00957	0.00957	-0.24	-1.18	0.00411	0.00411
ENSG00000233396	LINC01719	-0.54	-1.45	0.0326	0.0326	-0.41	-1.32	0.102	0.102
ENSG00000117289	NA	-0.1	-1.07	0.574	0.574	-0.13	-1.09	0.471	0.471
ENSG00000121851	POLR3GL	-0.06	-1.04	0.544	0.544	-0.1	-1.07	0.298	0.298
ENSG00000181039	NA	0.05	1.04	0.744	0.744	0.24	1.18	0.152	0.152
ENSG00000234222	LIX1L-AS1	0.32	1.25	0.161	0.161	0.18	1.13	0.414	0.414
ENSG00000152022	NA	-0.17	-1.13	0.0982	0.0982	-0.15	-1.11	0.147	0.147
ENSG00000131795	NA	-0.07	-1.05	0.421	0.421	-0.04	-1.03	0.656	0.656
ENSG00000211451	GNRHR2	0.02	1.01	0.867	0.867	-0.04	-1.03	0.744	0.744
ENSG00000131779	PEX11B	-0.03	-1.02	0.682	0.682	0.02	1.01	0.794	0.794
ENSG00000143127	ITGA10	0.12	1.08	0.575	0.575	0.37	1.29	0.0727	0.0727
ENSG00000198483	ANKRD35	0.17	1.13	0.374	0.374	-0.02	-1.01	0.914	0.914
ENSG00000131788	PIAS3	0.09	1.06	0.24	0.24	0.13	1.09	0.0842	0.0842
ENSG00000186364	NUDT17	0.18	1.13	0.0817	0.0817	0.16	1.12	0.112	0.112
ENSG00000186141	POLR3C	-0.04	-1.03	0.477	0.477	-0.03	-1.02	0.614	0.614
ENSG00000121848	NA	-0.14	-1.1	0.082	0.082	-0.1	-1.07	0.194	0.194
ENSG00000117281	CD160	-0.21	-1.15	0.454	0.454	-0.32	-1.25	0.244	0.244
ENSG00000174827	PDZK1	-0.11	-1.08	0.789	0.789	-0.22	-1.17	0.583	0.583
ENSG00000117262	GPR89A	-0.02	-1.02	0.776	0.776	-0.05	-1.04	0.544	0.544
ENSG00000232637	NA	0.03	1.02	0.874	0.874	0.06	1.05	0.747	0.747
ENSG00000186275	NA	-0.34	-1.27	0.0086	0.0086	-0.31	-1.24	0.0156	0.0156
ENSG00000227242	NBPF13P	0.43	1.34	0.0785	0.0785	0.34	1.27	0.154	0.154
ENSG00000131791	PRKAB2	-0.13	-1.09	0.27	0.27	-0.06	-1.04	0.598	0.598
ENSG00000237188		0.03	1.02	0.845	0.845	0.01	1.01	0.945	0.945
ENSG00000131781	FMO5	-0.01	-1	0.987	0.987	0.27	1.2	0.431	0.431
ENSG00000271721	NA	-0.23	-1.17	0.38	0.38	-0.18	-1.14	0.48	0.48
ENSG00000180867	PDIA3P1	-0.08	-1.05	0.452	0.452	-0.08	-1.05	0.445	0.445
ENSG00000226015	CCT8P1	-0.2	-1.15	0.553	0.553	0.11	1.08	0.741	0.741
ENSG00000131778	CHD1L	0.2	1.15	0.0174	0.0174	0.21	1.15	0.0131	0.0131
ENSG00000116128	BCL9	0.16	1.12	0.0974	0.0974	0.18	1.14	0.0538	0.0538
ENSG00000162836	ACP6	0.14	1.1	0.45	0.45	0.03	1.02	0.865	0.865
ENSG00000143140	NA	-0.09	-1.07	0.754	0.754	0.13	1.1	0.644	0.644
ENSG00000188092	GPR89B	0.06	1.04	0.683	0.683	0.06	1.04	0.68	0.68
ENSG00000272824		0.15	1.11	0.608	0.608	0.16	1.12	0.596	0.596
ENSG00000122497	NA	0.23	1.17	0.125	0.125	0.24	1.18	0.0972	0.0972
ENSG00000207501	RNVU1-14	0.24	1.18	0.404	0.404	0.16	1.12	0.561	0.561
ENSG00000203832	NA	0	1	0.975	0.975	0.06	1.04	0.675	0.675
ENSG00000243452	NA	0.18	1.13	0.214	0.214	0.22	1.17	0.126	0.126
ENSG00000203827	NA	0.05	1.04	0.845	0.845	0.08	1.06	0.742	0.742
ENSG00000223495		0.32	1.25	0.262	0.262	0.28	1.21	0.317	0.317
ENSG00000232527		0.07	1.05	0.783	0.783	0.11	1.08	0.677	0.677
ENSG00000232721		-0.23	-1.17	0.538	0.538	-0.23	-1.17	0.534	0.534
ENSG00000226067	LINC00623	-0.54	-1.45	0.0173	0.0173	-0.41	-1.33	0.0647	0.0647
ENSG00000235999	NA	-0.02	-1.01	0.878	0.878	0.03	1.02	0.783	0.783
ENSG00000253193	NA	0.02	1.01	0.956	0.956	0.37	1.29	0.338	0.338
ENSG00000269501	NA	0.13	1.1	0.555	0.555	0.01	1.01	0.971	0.971
ENSG00000203815	NA	0.24	1.18	0.126	0.126	0.33	1.26	0.0341	0.0341
ENSG00000150337	FCGR1A	0.36	1.29	0.393	0.393	0.47	1.39	0.262	0.262
ENSG00000261716		-0.37	-1.29	0.0374	0.0374	-0.36	-1.28	0.0416	0.0416
ENSG00000272993		-0.44	-1.35	0.0351	0.0351	-0.31	-1.24	0.125	0.125
ENSG00000184678	HIST2H2BE	0.54	1.46	0.0129	0.0129	0.45	1.36	0.0375	0.0375
ENSG00000178096	BOLA1	0.47	1.38	0.00248	0.00248	0.46	1.38	0.00247	0.00247
ENSG00000159164	SV2A	-0.31	-1.24	0.199	0.199	-0.22	-1.17	0.36	0.36
ENSG00000143368	SF3B4	0.11	1.08	0.231	0.231	0.08	1.05	0.408	0.408
ENSG00000014914	MTMR11	0	-1	0.983	0.983	0.03	1.02	0.871	0.871
ENSG00000163113	NA	-0.15	-1.11	0.238	0.238	-0.19	-1.14	0.112	0.112
ENSG00000136631	VPS45	-0.13	-1.09	0.0472	0.0472	-0.12	-1.09	0.0651	0.0651
ENSG00000023902	PLEKHO1	0.03	1.02	0.862	0.862	0.07	1.05	0.614	0.614
ENSG00000143401	ANP32E	-0.75	-1.68	8.53e-08	8.53e-08	-0.72	-1.65	1.99e-07	1.99e-07
ENSG00000118298	CA14	0.19	1.14	0.616	0.616	0.03	1.02	0.934	0.934
ENSG00000117362	APH1A	0.16	1.11	0.108	0.108	0.17	1.13	0.0716	0.0716
ENSG00000118292	C1orf54	0.07	1.05	0.624	0.624	0.28	1.22	0.0398	0.0398
ENSG00000159208	CIART	-0.16	-1.12	0.579	0.579	-0.2	-1.15	0.481	0.481
ENSG00000187145	NA	0.01	1.01	0.865	0.865	0.04	1.03	0.576	0.576
ENSG00000117360	PRPF3	-0.06	-1.04	0.49	0.49	-0.09	-1.07	0.28	0.28
ENSG00000163125	RPRD2	-0.02	-1.01	0.779	0.779	-0.05	-1.03	0.487	0.487
ENSG00000143374	TARS2	0.06	1.04	0.346	0.346	0.02	1.02	0.709	0.709
ENSG00000143369	ECM1	-0.12	-1.09	0.675	0.675	-0.18	-1.13	0.521	0.521
ENSG00000237781		-0.07	-1.05	0.774	0.774	0.03	1.02	0.912	0.912
ENSG00000143382	ADAMTSL4	-0.18	-1.13	0.399	0.399	-0.23	-1.17	0.271	0.271
ENSG00000143384	MCL1	0.06	1.04	0.664	0.664	0.06	1.05	0.654	0.654
ENSG00000143420	ENSA	-0.03	-1.02	0.629	0.629	-0.07	-1.05	0.317	0.317
ENSG00000143457	GOLPH3L	-0.2	-1.15	0.00591	0.00591	-0.17	-1.12	0.0205	0.0205
ENSG00000143452	HORMAD1	0.02	1.01	0.964	0.964	0.23	1.17	0.522	0.522
ENSG00000163131	CTSS	0	-1	0.988	0.988	0.02	1.01	0.941	0.941
ENSG00000143387	CTSK	-0.31	-1.24	0.356	0.356	-0.19	-1.14	0.557	0.557
ENSG00000143437	ARNT	0	1	0.979	0.979	0	1	0.963	0.963
ENSG00000143379	SETDB1	0.11	1.08	0.0986	0.0986	0.12	1.09	0.058	0.058
ENSG00000143418	CERS2	-0.16	-1.12	0.042	0.042	-0.17	-1.12	0.0276	0.0276
ENSG00000259357		0.68	1.61	0.0324	0.0324	0.38	1.3	0.232	0.232
ENSG00000143412	ANXA9	0.59	1.51	0.19	0.19	0.63	1.55	0.157	0.157
ENSG00000143409	MINDY1	-0.01	-1.01	0.932	0.932	0.02	1.01	0.888	0.888
ENSG00000143363	PRUNE1	0.1	1.07	0.0993	0.0993	0.11	1.08	0.0838	0.0838
ENSG00000163141	BNIPL	0.64	1.55	0.412	0.412	0.81	1.75	0.293	0.293
ENSG00000143443	C1orf56	0.37	1.29	0.0297	0.0297	0.31	1.24	0.0617	0.0617
ENSG00000197622	CDC42SE1	0.21	1.16	0.0416	0.0416	0.3	1.23	0.00444	0.00444
ENSG00000213190	MLLT11	-0.14	-1.1	0.541	0.541	-0.07	-1.05	0.751	0.751
ENSG00000143458	GABPB2	0.01	1	0.952	0.952	0.01	1.01	0.906	0.906
ENSG00000143434	SEMA6C	0.24	1.18	0.102	0.102	0.3	1.23	0.0401	0.0401
ENSG00000163154	TNFAIP8L2	0.26	1.2	0.229	0.229	0.33	1.26	0.122	0.122
ENSG00000163156	SCNM1	-0.09	-1.06	0.216	0.216	-0.06	-1.04	0.38	0.38
ENSG00000163155	LYSMD1	0.01	1.01	0.95	0.95	0.05	1.03	0.693	0.693
ENSG00000163159	VPS72	0.11	1.08	0.191	0.191	0.07	1.05	0.379	0.379
ENSG00000143398	PIP5K1A	0.19	1.14	0.00196	0.00196	0.22	1.17	0.00025	0.00025
ENSG00000159352	PSMD4	-0.11	-1.08	0.063	0.063	-0.15	-1.11	0.00902	0.00902
ENSG00000143373	ZNF687	0.05	1.04	0.585	0.585	0.03	1.02	0.708	0.708
ENSG00000143393	PI4KB	0.01	1	0.889	0.889	0.01	1.01	0.837	0.837
ENSG00000143390	RFX5	0.08	1.05	0.309	0.309	0.18	1.13	0.0166	0.0166
ENSG00000143416	SELENBP1	0.02	1.01	0.91	0.91	-0.02	-1.01	0.92	0.92
ENSG00000159377	PSMB4	0.03	1.02	0.583	0.583	-0.01	-1.01	0.883	0.883
ENSG00000143442	POGZ	0.11	1.08	0.295	0.295	0.16	1.12	0.117	0.117
ENSG00000143375	CGN	0.1	1.07	0.901	0.901	0.3	1.23	0.719	0.719
ENSG00000143367	TUFT1	0.38	1.3	0.0954	0.0954	0.23	1.17	0.303	0.303
ENSG00000143376	SNX27	0.1	1.07	0.0786	0.0786	0.13	1.09	0.0209	0.0209
ENSG00000143436	MRPL9	-0.03	-1.02	0.586	0.586	-0.04	-1.03	0.498	0.498
ENSG00000143450	OAZ3	0.2	1.15	0.234	0.234	0.15	1.11	0.366	0.366
ENSG00000182134	TDRKH	-0.09	-1.06	0.489	0.489	-0.09	-1.07	0.469	0.469
ENSG00000203288	TDRKH-AS1	-0.14	-1.1	0.366	0.366	-0.2	-1.15	0.186	0.186
ENSG00000213171	LINGO4	0.34	1.26	0.441	0.441	0.45	1.37	0.297	0.297
ENSG00000143365	RORC	0.05	1.04	0.894	0.894	0	-1	0.994	0.994
ENSG00000225556	C2CD4D	0.66	1.58	0.105	0.105	0.73	1.66	0.0693	0.0693
ENSG00000234614		0.35	1.27	0.0954	0.0954	0.29	1.23	0.153	0.153
ENSG00000196407	THEM5	1.12	2.17	0.0666	0.0666	1.09	2.13	0.0696	0.0696
ENSG00000159445	THEM4	-0.16	-1.12	0.0453	0.0453	-0.18	-1.13	0.0268	0.0268
ENSG00000197747	S100A10	-0.46	-1.38	0.00359	0.00359	-0.51	-1.43	0.00112	0.00112
ENSG00000163191	S100A11	-0.09	-1.06	0.466	0.466	-0.01	-1.01	0.91	0.91
ENSG00000182898	TCHHL1	0.5	1.42	0.375	0.375	0.66	1.58	0.24	0.24
ENSG00000159450	TCHH	0.78	1.72	0.341	0.341	0.93	1.91	0.251	0.251
ENSG00000215853	RPTN	0.53	1.44	0.308	0.308	0.32	1.25	0.524	0.524
ENSG00000237975	FLG-AS1	0.02	1.01	0.94	0.94	0.01	1.01	0.967	0.967
ENSG00000197915	HRNR	0.05	1.04	0.786	0.786	0.2	1.15	0.303	0.303
ENSG00000143631	FLG	1.29	2.45	0.167	0.167	1.3	2.46	0.16	0.16
ENSG00000143520	FLG2	1.05	2.07	0.24	0.24	0.82	1.76	0.355	0.355
ENSG00000143536	CRNN	0.63	1.54	0.243	0.243	0.5	1.41	0.346	0.346
ENSG00000186207	LCE5A	0.68	1.6	0.189	0.189	0.32	1.24	0.534	0.534
ENSG00000169509	CRCT1	1.1	2.15	0.134	0.134	1.5	2.82	0.0405	0.0405
ENSG00000185966	LCE3E	0.77	1.7	0.209	0.209	1.36	2.57	0.0248	0.0248
ENSG00000163202	LCE3D	1.46	2.74	0.0401	0.0401	2.07	4.21	0.00337	0.00337
ENSG00000244057	LCE3C	0.15	1.11	0.657	0.657	0.36	1.29	0.268	0.268
ENSG00000185962	LCE3A	0.08	1.06	0.846	0.846	0.07	1.05	0.866	0.866
ENSG00000176075	LINC00302	0.39	1.31	0.402	0.402	0.37	1.3	0.42	0.42
ENSG00000187223	LCE2D	0.72	1.65	0.204	0.204	0.73	1.66	0.193	0.193
ENSG00000159455	LCE2B	0.99	1.99	0.13	0.13	0.9	1.87	0.165	0.165
ENSG00000187180	LCE2C	0.99	1.98	0.128	0.128	0.89	1.85	0.166	0.166
ENSG00000187173	LCE2A	0.84	1.79	0.161	0.161	0.88	1.85	0.134	0.134
ENSG00000187170	LCE4A	0.2	1.15	0.417	0.417	0.06	1.04	0.81	0.81
ENSG00000198854	C1orf68	1.04	2.05	0.154	0.154	1.04	2.06	0.148	0.148
ENSG00000203786	KPRP	1.1	2.15	0.182	0.182	1.34	2.54	0.101	0.101
ENSG00000240386	LCE1F	0.97	1.96	0.12	0.12	0.94	1.92	0.127	0.127
ENSG00000186226	LCE1E	0.52	1.43	0.245	0.245	0.53	1.45	0.224	0.224
ENSG00000172155	LCE1D	0.43	1.35	0.298	0.298	0.35	1.28	0.395	0.395
ENSG00000197084	LCE1C	1.19	2.27	0.0917	0.0917	1.32	2.5	0.0576	0.0576
ENSG00000196734	LCE1B	0.94	1.92	0.153	0.153	0.89	1.85	0.175	0.175
ENSG00000186844	LCE1A	1.11	2.15	0.107	0.107	1.26	2.39	0.0644	0.0644
ENSG00000235942	LCE6A	0.77	1.71	0.197	0.197	0.87	1.83	0.142	0.142
ENSG00000163207	IVL	0.85	1.8	0.334	0.334	1.27	2.41	0.144	0.144
ENSG00000184148	SPRR4	0.82	1.76	0.215	0.215	0.7	1.63	0.28	0.28
ENSG00000169474	SPRR1A	1.61	3.04	0.0331	0.0331	2.32	4.99	0.00204	0.00204
ENSG00000163209	SPRR3	0	-1	0.998	0.998	0.12	1.08	0.513	0.513
ENSG00000169469	SPRR1B	2.27	4.83	0.007	0.007	3.06	8.34	0.000277	0.000277
ENSG00000163216	SPRR2D	1.94	3.83	0.0228	0.0228	2.7	6.49	0.0015	0.0015
ENSG00000241794	SPRR2A	1.77	3.42	0.0179	0.0179	2.82	7.07	0.000178	0.000178
ENSG00000196805	SPRR2B	0.83	1.78	0.221	0.221	1.53	2.88	0.0235	0.0235
ENSG00000203785	SPRR2E	2.27	4.83	0.0122	0.0122	3.02	8.12	0.000831	0.000831
ENSG00000244094	SPRR2F	0.83	1.78	0.148	0.148	1.47	2.76	0.0103	0.0103
ENSG00000229035	SPRR2C	0.09	1.06	0.789	0.789	0.37	1.29	0.239	0.239
ENSG00000159516	SPRR2G	1.76	3.39	0.0371	0.0371	2.4	5.26	0.0044	0.0044
ENSG00000203783	PRR9	1.29	2.45	0.152	0.152	1.46	2.74	0.104	0.104
ENSG00000203782	LOR	1.57	2.97	0.0467	0.0467	1.4	2.65	0.0712	0.0712
ENSG00000159527	PGLYRP3	0.33	1.26	0.679	0.679	0.53	1.44	0.508	0.508
ENSG00000163218	PGLYRP4	0.68	1.6	0.407	0.407	0.85	1.81	0.29	0.29
ENSG00000163220	S100A9	1.56	2.94	0.00113	0.00113	1.62	3.07	0.000638	0.000638
ENSG00000163221	S100A12	1.23	2.35	0.0154	0.0154	1.14	2.2	0.0235	0.0235
ENSG00000143546	S100A8	1.84	3.57	0.000443	0.000443	1.86	3.64	0.000315	0.000315
ENSG00000224784		0.17	1.12	0.468	0.468	0.22	1.17	0.327	0.327
ENSG00000184330	S100A7A	1.15	2.23	0.0921	0.0921	2.03	4.09	0.00299	0.00299
ENSG00000143556	S100A7	2.26	4.77	0.0095	0.0095	3.43	10.8	8.48e-05	8.48e-05
ENSG00000197956	S100A6	-0.03	-1.02	0.833	0.833	-0.03	-1.02	0.816	0.816
ENSG00000196154	S100A4	-0.15	-1.11	0.47	0.47	-0.21	-1.15	0.324	0.324
ENSG00000188015	S100A3	0.47	1.39	0.337	0.337	0.35	1.28	0.467	0.467
ENSG00000196754	S100A2	0.73	1.65	0.239	0.239	0.94	1.92	0.124	0.124
ENSG00000188643	S100A16	0.3	1.23	0.0527	0.0527	0.33	1.26	0.0326	0.0326
ENSG00000189334	S100A14	0.63	1.55	0.463	0.463	1.22	2.33	0.154	0.154
ENSG00000189171	S100A13	-0.14	-1.1	0.337	0.337	-0.11	-1.08	0.437	0.437
ENSG00000160678	S100A1	-0.13	-1.09	0.768	0.768	-0.24	-1.18	0.582	0.582
ENSG00000272030		-0.31	-1.24	0.0654	0.0654	-0.28	-1.22	0.0874	0.0874
ENSG00000160679	CHTOP	0.09	1.07	0.0468	0.0468	0.1	1.07	0.0252	0.0252
ENSG00000143553	SNAPIN	0.04	1.03	0.637	0.637	-0.02	-1.01	0.834	0.834
ENSG00000143621	ILF2	-0.01	-1	0.947	0.947	0.02	1.01	0.815	0.815
ENSG00000169418	NPR1	-0.2	-1.15	0.463	0.463	-0.31	-1.24	0.262	0.262
ENSG00000143624	INTS3	0.11	1.08	0.34	0.34	0.15	1.11	0.202	0.202
ENSG00000143554	SLC27A3	0.07	1.05	0.498	0.498	0.06	1.05	0.552	0.552
ENSG00000143614	GATAD2B	-0.1	-1.07	0.0971	0.0971	-0.1	-1.07	0.0765	0.0765
ENSG00000198837	DENND4B	0.12	1.09	0.233	0.233	0.11	1.08	0.278	0.278
ENSG00000160741	CRTC2	0.02	1.01	0.801	0.801	-0.01	-1.01	0.871	0.871
ENSG00000143570	SLC39A1	0.04	1.03	0.655	0.655	0.06	1.05	0.439	0.439
ENSG00000143578	CREB3L4	0.15	1.11	0.543	0.543	0.31	1.24	0.225	0.225
ENSG00000143543	JTB	0.08	1.06	0.356	0.356	0.12	1.08	0.203	0.203
ENSG00000272654		0.07	1.05	0.649	0.649	0.11	1.08	0.471	0.471
ENSG00000143545	RAB13	-0.08	-1.06	0.457	0.457	0.05	1.03	0.661	0.661
ENSG00000177954	RPS27	0.06	1.04	0.566	0.566	0.11	1.08	0.257	0.257
ENSG00000143552	NUP210L	0.14	1.1	0.657	0.657	-0.09	-1.06	0.78	0.78
ENSG00000143549	TPM3	-0.22	-1.17	0.0417	0.0417	-0.2	-1.15	0.0689	0.0689
ENSG00000143612	C1orf43	0.04	1.03	0.533	0.533	-0.01	-1.01	0.825	0.825
ENSG00000143569	UBAP2L	-0.04	-1.03	0.5	0.5	-0.05	-1.04	0.414	0.414
ENSG00000252817	NA	0.08	1.05	0.74	0.74	0.22	1.17	0.329	0.329
ENSG00000143575	HAX1	0.18	1.13	0.0252	0.0252	0.15	1.11	0.0594	0.0594
ENSG00000143595	AQP10	0.31	1.24	0.309	0.309	0.11	1.08	0.706	0.706
ENSG00000143515	ATP8B2	0.14	1.1	0.455	0.455	0.23	1.17	0.212	0.212
ENSG00000160712	IL6R	0.31	1.24	0.093	0.093	0.22	1.16	0.234	0.234
ENSG00000169291	SHE	-0.07	-1.05	0.595	0.595	-0.06	-1.04	0.657	0.657
ENSG00000163239	TDRD10	-0.1	-1.07	0.554	0.554	-0.05	-1.03	0.772	0.772
ENSG00000160714	UBE2Q1	0	-1	0.986	0.986	-0.01	-1.01	0.875	0.875
ENSG00000160716	CHRNB2	-0.03	-1.02	0.939	0.939	-0.19	-1.14	0.595	0.595
ENSG00000160710	ADAR	0.17	1.12	0.0557	0.0557	0.22	1.16	0.0119	0.0119
ENSG00000143603	KCNN3	-0.1	-1.07	0.604	0.604	0.04	1.03	0.817	0.817
ENSG00000163344	PMVK	0.29	1.23	0.0408	0.0408	0.17	1.13	0.226	0.226
ENSG00000163346	PBXIP1	-0.03	-1.02	0.818	0.818	-0.05	-1.03	0.697	0.697
ENSG00000163348	PYGO2	0.03	1.02	0.735	0.735	0.03	1.02	0.742	0.742
ENSG00000271380		0.35	1.28	0.0628	0.0628	0.21	1.16	0.256	0.256
ENSG00000160691	SHC1	-0.12	-1.09	0.229	0.229	-0.05	-1.03	0.624	0.624
ENSG00000173207	CKS1B	-0.04	-1.03	0.691	0.691	-0.11	-1.08	0.271	0.271
ENSG00000160688	FLAD1	0.08	1.06	0.471	0.471	-0.03	-1.02	0.806	0.806
ENSG00000160685	ZBTB7B	0.28	1.21	0.13	0.13	0.24	1.18	0.182	0.182
ENSG00000163354	DCST2	0.13	1.1	0.522	0.522	0.1	1.07	0.622	0.622
ENSG00000163357	DCST1	0.16	1.12	0.582	0.582	-0.12	-1.09	0.681	0.681
ENSG00000232093	DCST1-AS1	-0.16	-1.12	0.437	0.437	-0.25	-1.19	0.218	0.218
ENSG00000143537	ADAM15	0.06	1.04	0.623	0.623	0.09	1.06	0.485	0.485
ENSG00000243364	EFNA4	0.47	1.39	0.135	0.135	0.57	1.48	0.0687	0.0687
ENSG00000143590	EFNA3	0.24	1.18	0.591	0.591	0.25	1.19	0.583	0.583
ENSG00000169242	EFNA1	0.37	1.3	0.0409	0.0409	0.3	1.23	0.0945	0.0945
ENSG00000169241	SLC50A1	0.21	1.16	0.0773	0.0773	0.16	1.12	0.17	0.17
ENSG00000179085	DPM3	0.72	1.65	7.66e-05	7.66e-05	0.67	1.59	0.000186	0.000186
ENSG00000163463	KRTCAP2	-0.13	-1.09	0.268	0.268	-0.07	-1.05	0.523	0.523
ENSG00000163462	TRIM46	0.3	1.23	0.101	0.101	0.45	1.36	0.0152	0.0152
ENSG00000185499	MUC1	-0.11	-1.08	0.71	0.71	-0.05	-1.04	0.852	0.852
ENSG00000169231	THBS3	0.03	1.02	0.875	0.875	0.14	1.1	0.441	0.441
ENSG00000231064		0.13	1.09	0.498	0.498	0.2	1.15	0.291	0.291
ENSG00000173171	MTX1	0.13	1.09	0.208	0.208	0.08	1.06	0.428	0.428
ENSG00000236263		-0.04	-1.03	0.883	0.883	0.01	1.01	0.976	0.976
ENSG00000160766	GBAP1	0.15	1.11	0.364	0.364	0.28	1.22	0.084	0.084
ENSG00000177628	GBA	0.07	1.05	0.495	0.495	0.09	1.06	0.427	0.427
ENSG00000160767	FAM189B	0.28	1.22	0.0259	0.0259	0.31	1.24	0.0138	0.0138
ENSG00000116521	SCAMP3	0.16	1.12	0.0591	0.0591	0.09	1.07	0.259	0.259
ENSG00000176444	CLK2	0.09	1.06	0.193	0.193	0.16	1.12	0.0158	0.0158
ENSG00000143630	HCN3	0.3	1.23	0.073	0.073	0.37	1.29	0.0281	0.0281
ENSG00000143627	PKLR	0.82	1.76	0.0698	0.0698	0.65	1.57	0.142	0.142
ENSG00000160752	FDPS	0.15	1.11	0.235	0.235	0.12	1.09	0.342	0.342
ENSG00000225855	RUSC1-AS1	-0.02	-1.02	0.897	0.897	0.04	1.03	0.802	0.802
ENSG00000160753	RUSC1	0.11	1.08	0.286	0.286	0.14	1.11	0.174	0.174
ENSG00000116539	ASH1L	-0.24	-1.18	0.0455	0.0455	-0.26	-1.2	0.0297	0.0297
ENSG00000235919	ASH1L-AS1	0.24	1.18	0.0606	0.0606	0.28	1.22	0.025	0.025
ENSG00000232519		-0.5	-1.42	0.111	0.111	-0.71	-1.63	0.0246	0.0246
ENSG00000125459	MSTO1	-0.05	-1.04	0.74	0.74	-0.14	-1.1	0.348	0.348
ENSG00000203761	MSTO2P	-0.12	-1.09	0.345	0.345	-0.13	-1.09	0.329	0.329
ENSG00000246203		-0.28	-1.21	0.277	0.277	-0.31	-1.24	0.216	0.216
ENSG00000163374	YY1AP1	0.02	1.01	0.747	0.747	0.02	1.01	0.751	0.751
ENSG00000132676	DAP3	-0.06	-1.05	0.282	0.282	-0.07	-1.05	0.243	0.243
ENSG00000116580	GON4L	0.3	1.23	0.0121	0.0121	0.34	1.27	0.00349	0.00349
ENSG00000132718	SYT11	0	-1	0.998	0.998	0.08	1.06	0.625	0.625
ENSG00000143622	RIT1	-0.12	-1.09	0.141	0.141	-0.03	-1.02	0.724	0.724
ENSG00000132680	KHDC4	-0.07	-1.05	0.582	0.582	0.01	1.01	0.936	0.936
ENSG00000116584	ARHGEF2	0.01	1.01	0.939	0.939	0.02	1.01	0.895	0.895
ENSG00000273002		-0.14	-1.1	0.589	0.589	-0.12	-1.09	0.654	0.654
ENSG00000163479	SSR2	0.03	1.02	0.771	0.771	0.1	1.07	0.313	0.313
ENSG00000160803	UBQLN4	-0.08	-1.06	0.361	0.361	-0.1	-1.07	0.245	0.245
ENSG00000116586	LAMTOR2	0.37	1.29	7.7e-05	7.7e-05	0.37	1.29	6.23e-05	6.23e-05
ENSG00000132698	RAB25	0.06	1.05	0.948	0.948	0.63	1.55	0.507	0.507
ENSG00000254726	MEX3A	0.24	1.18	0.332	0.332	0.44	1.36	0.0756	0.0756
ENSG00000160789	LMNA	0.13	1.09	0.301	0.301	0.09	1.06	0.482	0.482
ENSG00000196189	SEMA4A	0.62	1.53	0.0202	0.0202	0.61	1.53	0.0199	0.0199
ENSG00000160785	SLC25A44	0.09	1.06	0.166	0.166	0.08	1.06	0.198	0.198
ENSG00000160783	PMF1	0.08	1.06	0.402	0.402	0.03	1.02	0.732	0.732
ENSG00000242252	BGLAP	0.22	1.17	0.176	0.176	0.24	1.18	0.14	0.14
ENSG00000160781	PAQR6	0.26	1.2	0.281	0.281	0.15	1.11	0.543	0.543
ENSG00000198952	SMG5	-0.02	-1.01	0.816	0.816	-0.02	-1.01	0.848	0.848
ENSG00000163472	TMEM79	0.72	1.64	0.0326	0.0326	0.72	1.64	0.0308	0.0308
ENSG00000198715	GLMP	0.12	1.09	0.357	0.357	0.19	1.14	0.143	0.143
ENSG00000163468	CCT3	0.11	1.08	0.193	0.193	0.13	1.09	0.112	0.112
ENSG00000132677	RHBG	0.57	1.48	0.201	0.201	0.46	1.38	0.293	0.293
ENSG00000116604	MEF2D	-0.01	-1.01	0.896	0.896	-0.02	-1.01	0.807	0.807
ENSG00000183856	IQGAP3	0.32	1.24	0.345	0.345	0.43	1.35	0.191	0.191
ENSG00000163382	NAXE	0.08	1.06	0.499	0.499	0.03	1.02	0.801	0.801
ENSG00000160818	GPATCH4	-0.16	-1.12	0.131	0.131	-0.18	-1.13	0.0962	0.0962
ENSG00000132702	HAPLN2	0.35	1.27	0.27	0.27	0.1	1.07	0.738	0.738
ENSG00000272068		-0.14	-1.1	0.671	0.671	-0.19	-1.14	0.55	0.55
ENSG00000132692	BCAN	0.74	1.67	0.0671	0.0671	0.29	1.22	0.467	0.467
ENSG00000272405		0.07	1.05	0.776	0.776	0.1	1.07	0.679	0.679
ENSG00000132688	NES	-0.22	-1.16	0.177	0.177	-0.16	-1.12	0.306	0.306
ENSG00000143320	CRABP2	0.22	1.16	0.535	0.535	0.47	1.38	0.18	0.18
ENSG00000223356		-0.17	-1.13	0.445	0.445	0.02	1.01	0.938	0.938
ENSG00000143319	ISG20L2	0.1	1.07	0.164	0.164	0.12	1.08	0.118	0.118
ENSG00000143303	RRNAD1	0.27	1.2	0.00913	0.00913	0.26	1.2	0.00965	0.00965
ENSG00000143314	MRPL24	0.03	1.02	0.708	0.708	0	-1	0.958	0.958
ENSG00000143321	HDGF	-0.09	-1.07	0.302	0.302	-0.1	-1.07	0.257	0.257
ENSG00000143294	PRCC	0.06	1.04	0.373	0.373	0.06	1.05	0.349	0.349
ENSG00000027869	SH2D2A	0.31	1.24	0.198	0.198	0.49	1.41	0.0385	0.0385
ENSG00000198400	NTRK1	0.18	1.13	0.56	0.56	0.7	1.62	0.0253	0.0253
ENSG00000027644	INSRR	-0.05	-1.04	0.876	0.876	0.35	1.27	0.306	0.306
ENSG00000187800	PEAR1	-0.05	-1.04	0.768	0.768	0.02	1.01	0.911	0.911
ENSG00000160838	LRRC71	0.49	1.41	0.0835	0.0835	0.62	1.54	0.0278	0.0278
ENSG00000132694	ARHGEF11	0.11	1.08	0.221	0.221	0.1	1.07	0.23	0.23
ENSG00000117036	ETV3	0	1	0.971	0.971	-0.04	-1.03	0.773	0.773
ENSG00000143297	FCRL5	0.4	1.32	0.345	0.345	0.31	1.24	0.452	0.452
ENSG00000160856	FCRL3	0.35	1.27	0.366	0.366	0.44	1.35	0.254	0.254
ENSG00000132704	FCRL2	0.56	1.48	0.204	0.204	0.32	1.25	0.465	0.465
ENSG00000163534	FCRL1	0.86	1.81	0.0528	0.0528	0.62	1.53	0.158	0.158
ENSG00000183853	KIRREL1	0	-1	0.989	0.989	0.06	1.05	0.663	0.663
ENSG00000158473	CD1D	0.34	1.26	0.16	0.16	0.33	1.26	0.163	0.163
ENSG00000158477	CD1A	0.67	1.59	0.173	0.173	0.57	1.48	0.242	0.242
ENSG00000158481	CD1C	0.3	1.23	0.266	0.266	0.3	1.23	0.262	0.262
ENSG00000158485	CD1B	0.19	1.14	0.616	0.616	0.53	1.44	0.17	0.17
ENSG00000158488	CD1E	0.42	1.34	0.236	0.236	0.59	1.51	0.0929	0.0929
ENSG00000163554	SPTA1	0.25	1.19	0.52	0.52	0.15	1.11	0.707	0.707
ENSG00000163563	MNDA	0.28	1.21	0.439	0.439	0.23	1.17	0.527	0.527
ENSG00000163564	PYHIN1	-0.29	-1.22	0.281	0.281	-0.24	-1.18	0.37	0.37
ENSG00000163565	IFI16	-0.2	-1.15	0.257	0.257	-0.06	-1.05	0.709	0.709
ENSG00000163568	AIM2	0.19	1.14	0.487	0.487	0.33	1.25	0.233	0.233
ENSG00000162706	CADM3	-0.17	-1.13	0.552	0.552	-0.3	-1.23	0.293	0.293
ENSG00000225670	CADM3-AS1	0.26	1.2	0.34	0.34	0.46	1.38	0.0904	0.0904
ENSG00000213088	ACKR1	-0.01	-1.01	0.963	0.963	0.09	1.06	0.682	0.682
ENSG00000179639	FCER1A	-0.06	-1.04	0.83	0.83	-0.07	-1.05	0.799	0.799
ENSG00000158716	DUSP23	0.54	1.46	0.00058	0.00058	0.56	1.47	0.000335	0.000335
ENSG00000181036	FCRL6	0.02	1.01	0.947	0.947	-0.07	-1.05	0.762	0.762
ENSG00000158714	SLAMF8	0.02	1.01	0.96	0.96	0.05	1.04	0.863	0.863
ENSG00000188004	SNHG28	0.17	1.12	0.331	0.331	0.13	1.09	0.453	0.453
ENSG00000243284	VSIG8	1.1	2.15	0.102	0.102	0.99	1.99	0.136	0.136
ENSG00000272668		0.13	1.09	0.567	0.567	0.11	1.08	0.623	0.623
ENSG00000213085	CFAP45	0.04	1.03	0.818	0.818	-0.03	-1.02	0.868	0.868
ENSG00000158710	TAGLN2	-0.01	-1.01	0.916	0.916	0.01	1.01	0.922	0.922
ENSG00000085552	IGSF9	0.66	1.58	0.381	0.381	0.84	1.79	0.261	0.261
ENSG00000162723	SLAMF9	0.01	1.01	0.983	0.983	-0.32	-1.25	0.491	0.491
ENSG00000224259	LINC01133	-0.35	-1.27	0.24	0.24	-0.35	-1.28	0.227	0.227
ENSG00000260766		-0.49	-1.4	2.01e-05	2.01e-05	-0.46	-1.38	3.59e-05	3.59e-05
ENSG00000143315	PIGM	-0.09	-1.06	0.43	0.43	-0.1	-1.07	0.366	0.366
ENSG00000177807	KCNJ10	-0.08	-1.05	0.854	0.854	-0.03	-1.02	0.944	0.944
ENSG00000162729	IGSF8	0.35	1.27	0.0212	0.0212	0.2	1.15	0.171	0.171
ENSG00000018625	ATP1A2	-0.48	-1.39	0.242	0.242	-0.68	-1.61	0.0925	0.0925
ENSG00000132681	ATP1A4	-0.06	-1.04	0.855	0.855	-0.05	-1.03	0.884	0.884
ENSG00000143318	CASQ1	0.39	1.31	0.143	0.143	0.04	1.03	0.874	0.874
ENSG00000227741		0.08	1.06	0.614	0.614	0.04	1.02	0.828	0.828
ENSG00000162734	PEA15	-0.27	-1.21	0.00343	0.00343	-0.31	-1.24	0.00081	0.00081
ENSG00000132716	DCAF8	-0.04	-1.03	0.48	0.48	-0.06	-1.05	0.311	0.311
ENSG00000162735	PEX19	-0.13	-1.09	0.5	0.5	-0.27	-1.21	0.142	0.142
ENSG00000122218	COPA	0.04	1.03	0.666	0.666	0.06	1.04	0.538	0.538
ENSG00000162736	NCSTN	0.07	1.05	0.254	0.254	0.06	1.04	0.328	0.328
ENSG00000171786	NHLH1	0.09	1.06	0.67	0.67	0.1	1.07	0.629	0.629
ENSG00000162738	VANGL2	0.38	1.31	0.288	0.288	0.52	1.43	0.149	0.149
ENSG00000162739	SLAMF6	0.03	1.02	0.902	0.902	0.06	1.04	0.811	0.811
ENSG00000066294	CD84	-0.28	-1.21	0.333	0.333	-0.36	-1.28	0.207	0.207
ENSG00000117090	SLAMF1	-0.08	-1.05	0.773	0.773	-0.02	-1.01	0.945	0.945
ENSG00000117091	CD48	0.27	1.2	0.277	0.277	0.26	1.2	0.287	0.287
ENSG00000026751	SLAMF7	0.18	1.13	0.559	0.559	0.06	1.04	0.852	0.852
ENSG00000122224	LY9	0.19	1.14	0.506	0.506	0	1	0.99	0.99
ENSG00000122223	CD244	0.13	1.09	0.62	0.62	0.17	1.13	0.5	0.5
ENSG00000179914	ITLN1	-1.36	-2.57	0.0208	0.0208	-0.89	-1.86	0.124	0.124
ENSG00000158764	ITLN2	0.39	1.31	0.327	0.327	0.07	1.05	0.86	0.86
ENSG00000158769	F11R	0.05	1.04	0.659	0.659	0.04	1.03	0.763	0.763
ENSG00000270149		-0.4	-1.32	0.257	0.257	-0.42	-1.34	0.224	0.224
ENSG00000215845	TSTD1	0.34	1.27	0.196	0.196	0.28	1.22	0.28	0.28
ENSG00000158773	USF1	-0.06	-1.04	0.355	0.355	-0.05	-1.04	0.421	0.421
ENSG00000186517	ARHGAP30	0.2	1.15	0.237	0.237	0.2	1.15	0.233	0.233
ENSG00000143217	NECTIN4	0.68	1.6	0.409	0.409	0.79	1.73	0.334	0.334
ENSG00000162755	KLHDC9	0.24	1.18	0.171	0.171	0.22	1.17	0.197	0.197
ENSG00000143256	PFDN2	0.2	1.15	0.0526	0.0526	0.14	1.1	0.156	0.156
ENSG00000158793	NIT1	0.04	1.03	0.614	0.614	0.05	1.03	0.562	0.562
ENSG00000158796	DEDD	-0.17	-1.12	0.0023	0.0023	-0.2	-1.15	0.000235	0.000235
ENSG00000143222	UFC1	-0.02	-1.01	0.758	0.758	-0.04	-1.03	0.522	0.522
ENSG00000143258	USP21	0.16	1.12	0.0338	0.0338	0.18	1.13	0.0178	0.0178
ENSG00000143224	PPOX	0.1	1.07	0.295	0.295	0.1	1.08	0.262	0.262
ENSG00000158850	B4GALT3	0.27	1.21	0.00827	0.00827	0.29	1.22	0.00391	0.00391
ENSG00000158859	ADAMTS4	0.24	1.18	0.462	0.462	0.17	1.13	0.59	0.59
ENSG00000158864	NDUFS2	0.15	1.11	0.041	0.041	0.13	1.1	0.0688	0.0688
ENSG00000158869	FCER1G	-0.23	-1.17	0.352	0.352	-0.16	-1.12	0.51	0.51
ENSG00000158882	TOMM40L	0.06	1.04	0.51	0.51	0.05	1.04	0.591	0.591
ENSG00000248485	PCP4L1	-0.22	-1.16	0.574	0.574	-0.37	-1.29	0.335	0.335
ENSG00000158887	MPZ	0.36	1.28	0.455	0.455	0.22	1.16	0.649	0.649
ENSG00000143252	SDHC	0.11	1.08	0.207	0.207	0.05	1.04	0.524	0.524
ENSG00000235477	NA	-0.1	-1.07	0.434	0.434	-0.13	-1.1	0.305	0.305
ENSG00000273075	NA	-0.47	-1.38	0.0152	0.0152	-0.41	-1.33	0.0313	0.0313
ENSG00000143226	FCGR2A	-0.2	-1.15	0.516	0.516	-0.15	-1.11	0.624	0.624
ENSG00000173110	HSPA6	0.56	1.47	0.0522	0.0522	0.5	1.41	0.0771	0.0771
ENSG00000203747	FCGR3A	-0.09	-1.07	0.795	0.795	0.15	1.11	0.681	0.681
ENSG00000072694	FCGR2B	-0.06	-1.04	0.829	0.829	-0.02	-1.02	0.938	0.938
ENSG00000244682	FCGR2C	0.14	1.1	0.725	0.725	0.16	1.11	0.691	0.691
ENSG00000225217	HSPA7	0.05	1.03	0.902	0.902	0.11	1.08	0.764	0.764
ENSG00000162747	FCGR3B	0.96	1.95	0.0935	0.0935	0.76	1.7	0.178	0.178
ENSG00000132185	FCRLA	0.67	1.59	0.0493	0.0493	0.66	1.58	0.0513	0.0513
ENSG00000162746	FCRLB	0.1	1.07	0.658	0.658	0.08	1.05	0.725	0.725
ENSG00000081721	DUSP12	0.03	1.02	0.659	0.659	0.05	1.03	0.49	0.49
ENSG00000118217	ATF6	-0.14	-1.1	0.0757	0.0757	-0.13	-1.1	0.0854	0.0854
ENSG00000162745	OLFML2B	0	-1	0.988	0.988	0.19	1.14	0.427	0.427
ENSG00000198929	NOS1AP	0.18	1.14	0.487	0.487	0.12	1.08	0.662	0.662
ENSG00000239887	C1orf226	0.09	1.06	0.721	0.721	0.14	1.1	0.555	0.555
ENSG00000198574	SH2D1B	-0.38	-1.3	0.245	0.245	-0.47	-1.38	0.155	0.155
ENSG00000152332	UHMK1	-0.87	-1.83	1.84e-05	1.84e-05	-0.86	-1.81	2.08e-05	2.08e-05
ENSG00000117143	UAP1	-0.46	-1.38	0.000861	0.000861	-0.47	-1.39	0.000585	0.000585
ENSG00000162733	DDR2	-0.6	-1.52	0.0105	0.0105	-0.68	-1.6	0.00365	0.00365
ENSG00000132196	HSD17B7	0.18	1.13	0.131	0.131	0.14	1.1	0.248	0.248
ENSG00000117152	RGS4	-0.12	-1.09	0.651	0.651	0.13	1.09	0.621	0.621
ENSG00000143248	RGS5	-0.64	-1.56	0.00208	0.00208	-0.62	-1.54	0.00252	0.00252
ENSG00000232995		-0.4	-1.32	0.053	0.053	-0.18	-1.14	0.371	0.371
ENSG00000143228	NUF2	-0.04	-1.03	0.901	0.901	0.11	1.08	0.722	0.722
ENSG00000185630	PBX1	-0.33	-1.26	0.00834	0.00834	-0.33	-1.26	0.00865	0.00865
ENSG00000162761	LMX1A	-0.33	-1.26	0.308	0.308	-0.57	-1.49	0.0752	0.0752
ENSG00000143171	RXRG	0.1	1.07	0.652	0.652	0.03	1.02	0.877	0.877
ENSG00000143198	MGST3	-0.09	-1.07	0.408	0.408	-0.15	-1.11	0.179	0.179
ENSG00000143149	ALDH9A1	0.01	1.01	0.932	0.932	-0.03	-1.02	0.801	0.801
ENSG00000143183	TMCO1	-0.21	-1.15	0.0066	0.0066	-0.17	-1.12	0.0264	0.0264
ENSG00000143179	UCK2	0.29	1.22	0.0696	0.0696	0.43	1.35	0.00753	0.00753
ENSG00000188859	FAM78B	0.19	1.14	0.24	0.24	0.27	1.21	0.101	0.101
ENSG00000143157	POGK	-0.05	-1.03	0.516	0.516	-0.04	-1.03	0.606	0.606
ENSG00000152382	TADA1	-0.19	-1.14	0.014	0.014	-0.18	-1.13	0.016	0.016
ENSG00000225171	DUTP6	-0.35	-1.27	0.0955	0.0955	-0.43	-1.35	0.0346	0.0346
ENSG00000143167	GPA33	0.2	1.15	0.532	0.532	0.19	1.14	0.547	0.547
ENSG00000198842	DUSP27	0.34	1.27	0.396	0.396	0.75	1.69	0.0611	0.0611
ENSG00000143190	POU2F1	-0.11	-1.08	0.212	0.212	-0.15	-1.11	0.0898	0.0898
ENSG00000198821	CD247	0.28	1.21	0.277	0.277	0.31	1.24	0.222	0.222
ENSG00000143162	CREG1	-0.41	-1.33	0.00281	0.00281	-0.49	-1.4	0.000343	0.000343
ENSG00000198771	RCSD1	0.15	1.11	0.363	0.363	0.19	1.14	0.269	0.269
ENSG00000197965	MPZL1	-0.11	-1.08	0.25	0.25	0.04	1.03	0.654	0.654
ENSG00000143158	MPC2	-0.08	-1.06	0.48	0.48	-0.17	-1.13	0.131	0.131
ENSG00000143164	DCAF6	-0.29	-1.22	0.00275	0.00275	-0.3	-1.23	0.00166	0.00166
ENSG00000143147	GPR161	0.31	1.24	0.0293	0.0293	0.35	1.27	0.0142	0.0142
ENSG00000143155	TIPRL	-0.09	-1.07	0.264	0.264	-0.04	-1.03	0.653	0.653
ENSG00000213064	SFT2D2	-0.22	-1.17	0.0621	0.0621	-0.11	-1.08	0.355	0.355
ENSG00000143178	TBX19	0.02	1.01	0.864	0.864	0.08	1.06	0.484	0.484
ENSG00000143185	XCL2	0.26	1.2	0.42	0.42	0.46	1.38	0.154	0.154
ENSG00000143184	XCL1	0.08	1.06	0.793	0.793	0.26	1.19	0.38	0.38
ENSG00000143196	DPT	-0.09	-1.07	0.736	0.736	-0.28	-1.21	0.312	0.312
ENSG00000143153	ATP1B1	-0.27	-1.21	0.609	0.609	0.06	1.04	0.91	0.91
ENSG00000143156	NME7	-0.31	-1.24	0.0049	0.0049	-0.28	-1.22	0.0101	0.0101
ENSG00000117475	BLZF1	-0.48	-1.4	4.23e-07	4.23e-07	-0.47	-1.38	7.8e-07	7.8e-07
ENSG00000117479	SLC19A2	-0.49	-1.4	0.00594	0.00594	-0.55	-1.46	0.00184	0.00184
ENSG00000198734	F5	-0.37	-1.29	0.347	0.347	-0.11	-1.08	0.781	0.781
ENSG00000174175	SELP	0.07	1.05	0.749	0.749	0.35	1.27	0.12	0.12
ENSG00000000460	C1orf112	-0.16	-1.12	0.108	0.108	-0.14	-1.1	0.165	0.165
ENSG00000188404	SELL	0.72	1.65	0.0776	0.0776	0.61	1.53	0.128	0.128
ENSG00000007908	SELE	0.45	1.36	0.317	0.317	0.58	1.5	0.189	0.189
ENSG00000171806	METTL18	-0.63	-1.55	1.29e-07	1.29e-07	-0.55	-1.47	2.38e-06	2.38e-06
ENSG00000000457	SCYL3	-0.1	-1.07	0.194	0.194	-0.1	-1.07	0.226	0.226
ENSG00000075945	KIFAP3	-0.12	-1.08	0.19	0.19	-0.06	-1.04	0.482	0.482
ENSG00000224286	LINC01142	0.05	1.04	0.846	0.846	0.25	1.19	0.362	0.362
ENSG00000231407		-0.28	-1.22	0.306	0.306	-0.14	-1.11	0.596	0.596
ENSG00000120370	GORAB	-0.41	-1.33	0.000349	0.000349	-0.39	-1.31	0.000712	0.000712
ENSG00000116132	PRRX1	-0.42	-1.34	0.0591	0.0591	-0.3	-1.23	0.176	0.176
ENSG00000271811		-1.9	-3.73	1e-06	1e-06	-1.82	-3.52	2.09e-06	2.09e-06
ENSG00000007933	FMO3	-0.59	-1.51	0.0799	0.0799	-0.52	-1.43	0.12	0.12
ENSG00000117507	FMO6P	0.02	1.02	0.949	0.949	0.25	1.19	0.488	0.488
ENSG00000094963	FMO2	-0.75	-1.68	0.0346	0.0346	-0.77	-1.71	0.0286	0.0286
ENSG00000010932	FMO1	-0.32	-1.25	0.195	0.195	-0.06	-1.04	0.817	0.817
ENSG00000076258	FMO4	-0.27	-1.21	0.0373	0.0373	-0.31	-1.24	0.0162	0.0162
ENSG00000225704		-0.45	-1.37	0.00719	0.00719	-0.38	-1.3	0.0226	0.0226
ENSG00000117523	PRRC2C	-0.07	-1.05	0.529	0.529	0	-1	0.965	0.965
ENSG00000034971	MYOC	-0.71	-1.63	0.116	0.116	-1.19	-2.28	0.00827	0.00827
ENSG00000117533	VAMP4	-0.68	-1.6	2.11e-09	2.11e-09	-0.68	-1.6	1.47e-09	1.47e-09
ENSG00000010165	METTL13	0.08	1.06	0.211	0.211	0.06	1.04	0.33	0.33
ENSG00000197959	DNM3	-0.19	-1.14	0.261	0.261	-0.16	-1.12	0.33	0.33
ENSG00000207949	NA	-0.43	-1.34	0.0715	0.0715	-0.41	-1.33	0.0788	0.0788
ENSG00000230630	DNM3OS	-0.87	-1.83	0.000589	0.000589	-0.77	-1.7	0.00225	0.00225
ENSG00000135845	PIGC	0.01	1.01	0.915	0.915	-0.04	-1.03	0.688	0.688
ENSG00000094975	SUCO	-0.41	-1.32	0.00345	0.00345	-0.31	-1.24	0.0215	0.0215
ENSG00000117560	FASLG	0.03	1.02	0.928	0.928	0.04	1.03	0.878	0.878
ENSG00000117586	TNFSF4	-0.48	-1.39	0.0734	0.0734	-0.45	-1.37	0.0876	0.0876
ENSG00000203739		-0.07	-1.05	0.583	0.583	-0.16	-1.12	0.188	0.188
ENSG00000117592	PRDX6	-0.25	-1.19	0.0913	0.0913	-0.4	-1.32	0.00648	0.00648
ENSG00000076321	KLHL20	-0.21	-1.15	0.147	0.147	-0.23	-1.18	0.0962	0.0962
ENSG00000120334	CENPL	-0.09	-1.07	0.492	0.492	-0.12	-1.09	0.36	0.36
ENSG00000117593	DARS2	0.04	1.03	0.72	0.72	0.06	1.04	0.647	0.647
ENSG00000270084	GAS5-AS1	-0.6	-1.51	0.000382	0.000382	-0.58	-1.5	0.000477	0.000477
ENSG00000234741	GAS5	0.01	1	0.955	0.955	0.05	1.04	0.679	0.679
ENSG00000185278	ZBTB37	-0.33	-1.26	0.0119	0.0119	-0.31	-1.24	0.0174	0.0174
ENSG00000117601	SERPINC1	-0.16	-1.12	0.561	0.561	-0.16	-1.12	0.568	0.568
ENSG00000135870	RC3H1	-0.57	-1.49	5.03e-06	5.03e-06	-0.53	-1.44	2.11e-05	2.11e-05
ENSG00000152061	RABGAP1L	-0.3	-1.24	0.00228	0.00228	-0.3	-1.23	0.0026	0.0026
ENSG00000116161	CACYBP	-0.22	-1.17	0.00495	0.00495	-0.28	-1.21	0.000419	0.000419
ENSG00000120333	MRPS14	-0.15	-1.11	0.0497	0.0497	-0.12	-1.08	0.126	0.126
ENSG00000120332	TNN	-0.26	-1.2	0.428	0.428	-0.66	-1.58	0.0408	0.0408
ENSG00000235750	KIAA0040	0.11	1.08	0.514	0.514	0.03	1.02	0.879	0.879
ENSG00000143207	RFWD2	-0.14	-1.1	0.0348	0.0348	-0.15	-1.11	0.017	0.017
ENSG00000116183	PAPPA2	0.02	1.01	0.961	0.961	-0.07	-1.05	0.838	0.838
ENSG00000152092	ASTN1	-0.06	-1.04	0.888	0.888	0.36	1.28	0.353	0.353
ENSG00000198797	BRINP2	-0.24	-1.18	0.411	0.411	-0.13	-1.09	0.669	0.669
ENSG00000120341	SEC16B	-0.57	-1.49	0.00472	0.00472	-0.5	-1.41	0.0119	0.0119
ENSG00000254154		0.38	1.3	0.322	0.322	0.59	1.51	0.116	0.116
ENSG00000242193		-0.34	-1.27	0.00237	0.00237	-0.35	-1.27	0.0018	0.0018
ENSG00000224687	RASAL2-AS1	-0.45	-1.37	0.00441	0.00441	-0.55	-1.47	0.000448	0.000448
ENSG00000075391	RASAL2	-0.22	-1.16	0.0856	0.0856	-0.17	-1.13	0.171	0.171
ENSG00000213058		-1.14	-2.21	0.22	0.22	-1	-2	0.278	0.278
ENSG00000116191	RALGPS2	-0.28	-1.21	0.243	0.243	-0.13	-1.09	0.59	0.59
ENSG00000116194	ANGPTL1	-0.55	-1.46	0.0375	0.0375	-0.46	-1.37	0.0784	0.0784
ENSG00000116199	FAM20B	-0.28	-1.21	0.0156	0.0156	-0.31	-1.24	0.00676	0.00676
ENSG00000186283	TOR3A	0.25	1.19	0.00231	0.00231	0.26	1.19	0.00178	0.00178
ENSG00000143322	ABL2	-0.05	-1.03	0.681	0.681	-0.04	-1.03	0.742	0.742
ENSG00000057252	SOAT1	-0.04	-1.03	0.845	0.845	-0.13	-1.1	0.467	0.467
ENSG00000227141		-0.42	-1.34	0.323	0.323	-0.78	-1.72	0.0643	0.0643
ENSG00000162782	TDRD5	-0.23	-1.17	0.594	0.594	-0.27	-1.2	0.53	0.53
ENSG00000169905	TOR1AIP2	-0.33	-1.26	6.12e-06	6.12e-06	-0.36	-1.28	1.26e-06	1.26e-06
ENSG00000143337	TOR1AIP1	-0.28	-1.22	0.014	0.014	-0.29	-1.22	0.0113	0.0113
ENSG00000135837	CEP350	-0.41	-1.33	5.35e-05	5.35e-05	-0.39	-1.31	9.41e-05	9.41e-05
ENSG00000116260	QSOX1	0.1	1.07	0.472	0.472	0.24	1.18	0.0797	0.0797
ENSG00000230124	ACBD6	0.09	1.06	0.485	0.485	0.18	1.13	0.142	0.142
ENSG00000135847	NA	0.1	1.07	0.191	0.191	0.04	1.03	0.565	0.565
ENSG00000143324	XPR1	-0.33	-1.26	0.00311	0.00311	-0.27	-1.21	0.0127	0.0127
ENSG00000135835	KIAA1614	-0.03	-1.02	0.881	0.881	-0.06	-1.05	0.713	0.713
ENSG00000243155		0.21	1.16	0.136	0.136	0.21	1.16	0.138	0.138
ENSG00000232586	KIAA1614-AS1	0.32	1.25	0.082	0.082	0.37	1.29	0.0422	0.0422
ENSG00000135823	STX6	-0.1	-1.07	0.189	0.189	-0.11	-1.08	0.152	0.152
ENSG00000153029	MR1	0.04	1.03	0.663	0.663	0.07	1.05	0.45	0.45
ENSG00000162783	IER5	0.69	1.61	0.000112	0.000112	0.65	1.57	0.000233	0.000233
ENSG00000272198	NA	-0.29	-1.22	0.237	0.237	-0.22	-1.17	0.356	0.356
ENSG00000198216	CACNA1E	0.45	1.37	0.135	0.135	0.48	1.39	0.108	0.108
ENSG00000135821	GLUL	0.03	1.02	0.873	0.873	-0.01	-1.01	0.956	0.956
ENSG00000135828	RNASEL	0.15	1.11	0.194	0.194	0.2	1.15	0.0809	0.0809
ENSG00000143333	RGS16	0.32	1.25	0.321	0.321	0.36	1.29	0.259	0.259
ENSG00000135838	NPL	-0.13	-1.1	0.592	0.592	-0.1	-1.07	0.697	0.697
ENSG00000135829	DHX9	0.03	1.02	0.737	0.737	0.03	1.02	0.729	0.729
ENSG00000135862	LAMC1	-0.14	-1.1	0.41	0.41	-0.08	-1.05	0.643	0.643
ENSG00000058085	LAMC2	0.17	1.13	0.531	0.531	0.27	1.21	0.316	0.316
ENSG00000157064	NMNAT2	-0.03	-1.02	0.925	0.925	-0.11	-1.08	0.703	0.703
ENSG00000116698	SMG7	0.16	1.12	0.0307	0.0307	0.17	1.13	0.017	0.017
ENSG00000116701	NCF2	0.3	1.23	0.232	0.232	0.27	1.21	0.266	0.266
ENSG00000162704	ARPC5	-0.4	-1.32	0.00117	0.00117	-0.34	-1.27	0.005	0.005
ENSG00000143344	RGL1	0.04	1.03	0.835	0.835	0	1	0.988	0.988
ENSG00000198756	COLGALT2	0.01	1.01	0.96	0.96	-0.01	-1.01	0.966	0.966
ENSG00000198860	TSEN15	-0.41	-1.33	5.04e-06	5.04e-06	-0.41	-1.33	3.39e-06	3.39e-06
ENSG00000116667	C1orf21	-0.05	-1.03	0.708	0.708	0	1	0.977	0.977
ENSG00000116406	EDEM3	-0.69	-1.62	0.00012	0.00012	-0.57	-1.49	0.00116	0.00116
ENSG00000135842	FAM129A	-0.25	-1.19	0.209	0.209	-0.12	-1.09	0.536	0.536
ENSG00000121481	RNF2	-0.44	-1.36	5.72e-05	5.72e-05	-0.4	-1.32	0.00019	0.00019
ENSG00000121486	TRMT1L	-0.51	-1.42	0.00122	0.00122	-0.48	-1.39	0.00208	0.00208
ENSG00000116668	SWT1	-0.19	-1.14	0.115	0.115	-0.19	-1.14	0.103	0.103
ENSG00000116679	IVNS1ABP	0.29	1.23	0.166	0.166	0.37	1.29	0.0807	0.0807
ENSG00000143341	HMCN1	-0.07	-1.05	0.759	0.759	0.18	1.13	0.462	0.462
ENSG00000116690	PRG4	-0.36	-1.28	0.546	0.546	-0.63	-1.55	0.279	0.279
ENSG00000047410	TPR	-0.05	-1.04	0.561	0.561	-0.03	-1.02	0.745	0.745
ENSG00000157181	C1orf27	-0.31	-1.24	0.00404	0.00404	-0.33	-1.25	0.00242	0.00242
ENSG00000073756	PTGS2	0.09	1.07	0.815	0.815	0.14	1.1	0.724	0.724
ENSG00000116711	PLA2G4A	0.07	1.05	0.651	0.651	-0.02	-1.02	0.873	0.873
ENSG00000162670	BRINP3	-0.23	-1.17	0.529	0.529	-0.21	-1.15	0.57	0.57
ENSG00000150681	RGS18	-0.33	-1.25	0.362	0.362	-0.27	-1.21	0.438	0.438
ENSG00000090104	RGS1	0.21	1.16	0.672	0.672	-0.01	-1.01	0.987	0.987
ENSG00000127074	RGS13	-0.95	-1.94	0.000465	0.000465	-1.03	-2.04	0.000137	0.000137
ENSG00000231767		-0.76	-1.69	0.000357	0.000357	-0.8	-1.74	0.000144	0.000144
ENSG00000116741	RGS2	0.58	1.5	0.0451	0.0451	0.57	1.48	0.0472	0.0472
ENSG00000116750	UCHL5	-0.47	-1.39	2.59e-06	2.59e-06	-0.5	-1.42	4.98e-07	4.98e-07
ENSG00000116747	TROVE2	-1.09	-2.13	1.22e-10	1.22e-10	-1.07	-2.1	1.63e-10	1.63e-10
ENSG00000272579		-1.34	-2.53	1.42e-10	1.42e-10	-1.43	-2.69	7.95e-12	7.95e-12
ENSG00000023572	GLRX2	-0.16	-1.12	0.261	0.261	-0.27	-1.21	0.0574	0.0574
ENSG00000134371	CDC73	-0.49	-1.4	1e-04	1e-04	-0.49	-1.4	8.73e-05	8.73e-05
ENSG00000162630	B3GALT2	-0.65	-1.57	0.0131	0.0131	-0.57	-1.49	0.0275	0.0275
ENSG00000233057	EEF1A1P14	-0.81	-1.76	0.00295	0.00295	-0.96	-1.95	0.000408	0.000408
ENSG00000162687	KCNT2	-1.19	-2.28	3.74e-05	3.74e-05	-1.13	-2.19	6.9e-05	6.9e-05
ENSG00000000971	CFH	-0.43	-1.35	0.0878	0.0878	-0.39	-1.31	0.118	0.118
ENSG00000244414	CFHR1	-0.36	-1.28	0.369	0.369	-0.06	-1.04	0.88	0.88
ENSG00000066279	ASPM	0.11	1.08	0.804	0.804	0.34	1.26	0.421	0.421
ENSG00000177888	ZBTB41	-1.23	-2.34	4.7e-08	4.7e-08	-1.21	-2.31	5.06e-08	5.06e-08
ENSG00000213047	DENND1B	-0.81	-1.75	3.9e-06	3.9e-06	-0.72	-1.64	3.26e-05	3.26e-05
ENSG00000203724	C1orf53	-0.03	-1.02	0.919	0.919	-0.05	-1.03	0.839	0.839
ENSG00000151414	NEK7	-1.03	-2.05	7.37e-05	7.37e-05	-1.13	-2.18	1.4e-05	1.4e-05
ENSG00000081237	PTPRC	-0.05	-1.03	0.873	0.873	-0.07	-1.05	0.815	0.815
ENSG00000116833	NR5A2	-0.18	-1.14	0.425	0.425	-0.22	-1.16	0.337	0.337
ENSG00000162702	ZNF281	-0.31	-1.24	0.0379	0.0379	-0.24	-1.18	0.105	0.105
ENSG00000118193	KIF14	-0.13	-1.1	0.729	0.729	0.03	1.02	0.945	0.945
ENSG00000118197	DDX59	-0.13	-1.1	0.0577	0.0577	-0.17	-1.13	0.0118	0.0118
ENSG00000118200	CAMSAP2	-0.67	-1.59	2.6e-06	2.6e-06	-0.65	-1.57	3.19e-06	3.19e-06
ENSG00000163362	INAVA	1.1	2.14	0.196	0.196	1.3	2.46	0.124	0.124
ENSG00000233217	MROH3P	0.46	1.38	0.26	0.26	0.37	1.29	0.363	0.363
ENSG00000116852	KIF21B	0.28	1.21	0.213	0.213	0.3	1.23	0.173	0.173
ENSG00000081248	CACNA1S	0.41	1.33	0.249	0.249	0.69	1.62	0.0516	0.0516
ENSG00000116857	TMEM9	0.14	1.1	0.221	0.221	0.19	1.14	0.0942	0.0942
ENSG00000163395	IGFN1	-0.15	-1.11	0.656	0.656	0.13	1.1	0.692	0.692
ENSG00000081277	PKP1	0.62	1.54	0.226	0.226	0.47	1.39	0.353	0.353
ENSG00000118194	TNNT2	0.63	1.55	0.299	0.299	0.59	1.51	0.323	0.323
ENSG00000159166	LAD1	0.35	1.28	0.693	0.693	0.91	1.87	0.306	0.306
ENSG00000224818		-0.21	-1.15	0.227	0.227	-0.35	-1.28	0.0381	0.0381
ENSG00000174307	PHLDA3	0.07	1.05	0.707	0.707	-0.16	-1.12	0.364	0.364
ENSG00000159176	CSRP1	-0.13	-1.09	0.655	0.655	0.06	1.05	0.815	0.815
ENSG00000224536		0.48	1.39	0.0149	0.0149	0.51	1.42	0.00882	0.00882
ENSG00000223396	RPS10P7	0.21	1.16	0.245	0.245	0.33	1.26	0.07	0.07
ENSG00000269690	NA	0.57	1.49	0.158	0.158	0.54	1.46	0.174	0.174
ENSG00000134369	NAV1	0.02	1.01	0.916	0.916	-0.04	-1.03	0.815	0.815
ENSG00000198700	IPO9	-0.03	-1.02	0.673	0.673	0	1	0.995	0.995
ENSG00000198892	SHISA4	0.07	1.05	0.664	0.664	0.07	1.05	0.666	0.666
ENSG00000223774		0.63	1.55	0.00491	0.00491	0.65	1.57	0.00321	0.00321
ENSG00000163431	LMOD1	-0.69	-1.61	0.00234	0.00234	-0.65	-1.56	0.00378	0.00378
ENSG00000134375	TIMM17A	-0.16	-1.12	0.0532	0.0532	-0.21	-1.16	0.00993	0.00993
ENSG00000176393	RNPEP	0.07	1.05	0.412	0.412	0.05	1.04	0.519	0.519
ENSG00000163435	ELF3	0.46	1.38	0.465	0.465	0.67	1.59	0.285	0.285
ENSG00000249007		0.3	1.23	0.319	0.319	0.42	1.34	0.15	0.15
ENSG00000170075	GPR37L1	0.42	1.33	0.427	0.427	0.43	1.35	0.408	0.408
ENSG00000143862	ARL8A	0.08	1.06	0.328	0.328	0	-1	0.972	0.972
ENSG00000143851	PTPN7	0.16	1.12	0.48	0.48	0.2	1.15	0.364	0.364
ENSG00000243323	PTPRVP	-0.14	-1.1	0.492	0.492	-0.12	-1.09	0.544	0.544
ENSG00000133067	LGR6	-0.17	-1.12	0.714	0.714	0.21	1.16	0.643	0.643
ENSG00000077152	UBE2T	0.4	1.32	0.0789	0.0789	0.62	1.54	0.00626	0.00626
ENSG00000077157	PPP1R12B	-0.2	-1.15	0.347	0.347	-0.06	-1.04	0.788	0.788
ENSG00000236439		-0.46	-1.38	0.036	0.036	-0.54	-1.45	0.014	0.014
ENSG00000226862		-0.26	-1.19	0.236	0.236	-0.27	-1.21	0.203	0.203
ENSG00000117139	KDM5B	0.16	1.12	0.156	0.156	0.27	1.2	0.021	0.021
ENSG00000228288	PCAT6	0.45	1.36	0.0126	0.0126	0.35	1.28	0.0459	0.0459
ENSG00000214796		0.12	1.08	0.662	0.662	0.17	1.13	0.508	0.508
ENSG00000183155	RABIF	0.03	1.02	0.693	0.693	0.05	1.03	0.585	0.585
ENSG00000117153	KLHL12	0.04	1.02	0.585	0.585	0.02	1.01	0.812	0.812
ENSG00000159346	ADIPOR1	0.05	1.04	0.513	0.513	0.06	1.05	0.437	0.437
ENSG00000159348	CYB5R1	0.11	1.08	0.226	0.226	0.03	1.02	0.71	0.71
ENSG00000163444	TMEM183A	0.01	1.01	0.854	0.854	0.04	1.03	0.462	0.462
ENSG00000143847	PPFIA4	-0.03	-1.02	0.912	0.912	0.18	1.13	0.487	0.487
ENSG00000163485	ADORA1	0.19	1.14	0.528	0.528	0.2	1.15	0.49	0.49
ENSG00000133048	CHI3L1	0.52	1.43	0.27	0.27	0.51	1.42	0.277	0.277
ENSG00000133063	CHIT1	0.39	1.31	0.59	0.59	0.1	1.07	0.886	0.886
ENSG00000159388	BTG2	0.09	1.06	0.617	0.617	-0.05	-1.04	0.762	0.762
ENSG00000122176	FMOD	-0.13	-1.1	0.511	0.511	-0.11	-1.08	0.59	0.59
ENSG00000188783	PRELP	-0.29	-1.22	0.167	0.167	-0.42	-1.34	0.0449	0.0449
ENSG00000058668	ATP2B4	-0.2	-1.15	0.233	0.233	-0.33	-1.26	0.0479	0.0479
ENSG00000122188	LAX1	-0.16	-1.12	0.555	0.555	-0.1	-1.07	0.711	0.711
ENSG00000058673	ZC3H11A	-0.03	-1.02	0.72	0.72	0.02	1.01	0.868	0.868
ENSG00000182004	SNRPE	-0.21	-1.16	0.0238	0.0238	-0.17	-1.12	0.0738	0.0738
ENSG00000143842	SOX13	-0.04	-1.03	0.752	0.752	-0.03	-1.02	0.827	0.827
ENSG00000143845	ETNK2	-0.15	-1.11	0.387	0.387	-0.21	-1.16	0.221	0.221
ENSG00000174567	GOLT1A	-0.22	-1.16	0.63	0.63	-0.18	-1.13	0.691	0.691
ENSG00000143850	PLEKHA6	0.12	1.08	0.571	0.571	0.15	1.11	0.446	0.446
ENSG00000158615	PPP1R15B	-0.08	-1.06	0.535	0.535	-0.16	-1.11	0.21	0.21
ENSG00000133056	PIK3C2B	0.18	1.13	0.121	0.121	0.16	1.12	0.159	0.159
ENSG00000198625	MDM4	-0.18	-1.14	0.0134	0.0134	-0.14	-1.1	0.0592	0.0592
ENSG00000170382	LRRN2	0.35	1.27	0.258	0.258	0.44	1.36	0.148	0.148
ENSG00000240219		-0.12	-1.09	0.574	0.574	-0.08	-1.06	0.691	0.691
ENSG00000163531	NFASC	-0.06	-1.04	0.724	0.724	0.03	1.02	0.844	0.844
ENSG00000184144	CNTN2	0.45	1.36	0.159	0.159	0.19	1.14	0.537	0.537
ENSG00000174529	TMEM81	0.01	1	0.957	0.957	-0.07	-1.05	0.567	0.567
ENSG00000117222	RBBP5	0.09	1.07	0.333	0.333	0.08	1.05	0.423	0.423
ENSG00000133059	DSTYK	0.06	1.04	0.434	0.434	0.09	1.06	0.263	0.263
ENSG00000133069	TMCC2	0.37	1.29	0.0508	0.0508	0.4	1.32	0.033	0.033
ENSG00000163545	NUAK2	0.61	1.52	0.0113	0.0113	0.47	1.39	0.0454	0.0454
ENSG00000162873	KLHDC8A	0.27	1.2	0.489	0.489	0.17	1.12	0.663	0.663
ENSG00000235363	SNRPGP10	-0.31	-1.24	0.045	0.045	-0.19	-1.14	0.2	0.2
ENSG00000117266	CDK18	0.14	1.1	0.525	0.525	0.31	1.24	0.14	0.14
ENSG00000174514	MFSD4A	0.13	1.1	0.658	0.658	0.14	1.1	0.641	0.641
ENSG00000158711	ELK4	-0.52	-1.43	9.77e-06	9.77e-06	-0.47	-1.39	4.07e-05	4.07e-05
ENSG00000158715	SLC45A3	0.27	1.2	0.173	0.173	0.36	1.28	0.0616	0.0616
ENSG00000069275	NUCKS1	-0.34	-1.27	0.00117	0.00117	-0.32	-1.25	0.00192	0.00192
ENSG00000268313	NA	1.05	2.07	0.00282	0.00282	0.82	1.76	0.0177	0.0177
ENSG00000117280	RAB29	-0.17	-1.13	0.127	0.127	-0.14	-1.1	0.202	0.202
ENSG00000133065	SLC41A1	0.08	1.06	0.503	0.503	0.02	1.01	0.858	0.858
ENSG00000162877	PM20D1	0.62	1.53	0.283	0.283	0.11	1.08	0.846	0.846
ENSG00000174502	SLC26A9	0.53	1.45	0.393	0.393	0.31	1.24	0.615	0.615
ENSG00000196550	FAM72A	0.07	1.05	0.758	0.758	-0.01	-1.01	0.967	0.967
ENSG00000196533	NA	-0.4	-1.32	0.0824	0.0824	-0.44	-1.36	0.0527	0.0527
ENSG00000163486	NA	0.14	1.1	0.201	0.201	0.09	1.07	0.389	0.389
ENSG00000143466	NA	0.22	1.17	0.177	0.177	0.35	1.27	0.0319	0.0319
ENSG00000136653	NA	0.42	1.34	0.0145	0.0145	0.43	1.35	0.0117	0.0117
ENSG00000143486	EIF2D	-0.03	-1.02	0.664	0.664	-0.08	-1.05	0.232	0.232
ENSG00000143479	DYRK3	-0.18	-1.13	0.231	0.231	-0.23	-1.17	0.128	0.128
ENSG00000162889	MAPKAPK2	-0.01	-1.01	0.852	0.852	-0.03	-1.02	0.637	0.637
ENSG00000224114		-1.22	-2.34	0.0919	0.0919	-1.33	-2.52	0.0634	0.0634
ENSG00000136634	IL10	0.15	1.11	0.701	0.701	-0.09	-1.07	0.807	0.807
ENSG00000162891	IL20	0.4	1.32	0.28	0.28	0.26	1.2	0.473	0.473
ENSG00000162894	FCMR	0.34	1.26	0.258	0.258	0.28	1.21	0.347	0.347
ENSG00000162896	PIGR	-0.4	-1.32	0.575	0.575	0.12	1.09	0.862	0.862
ENSG00000182795	C1orf116	-0.01	-1.01	0.992	0.992	0.29	1.22	0.792	0.792
ENSG00000180667	YOD1	-0.61	-1.53	0.00254	0.00254	-0.59	-1.51	0.00326	0.00326
ENSG00000123836	PFKFB2	0.02	1.02	0.881	0.881	0.09	1.06	0.562	0.562
ENSG00000123843	C4BPB	-0.01	-1.01	0.975	0.975	0.46	1.37	0.222	0.222
ENSG00000123838	C4BPA	-0.02	-1.02	0.946	0.946	0.15	1.11	0.659	0.659
ENSG00000196352	CD55	-0.31	-1.24	0.309	0.309	-0.37	-1.29	0.231	0.231
ENSG00000117322	CR2	0.6	1.51	0.0914	0.0914	0.6	1.52	0.0845	0.0845
ENSG00000203710	CR1	0.35	1.28	0.358	0.358	0.61	1.53	0.109	0.109
ENSG00000117335	CD46	-0.28	-1.22	0.0768	0.0768	-0.27	-1.21	0.0885	0.0885
ENSG00000203709	C1orf132	-0.05	-1.04	0.79	0.79	-0.12	-1.09	0.511	0.511
ENSG00000174059	CD34	-0.25	-1.19	0.174	0.174	-0.25	-1.19	0.166	0.166
ENSG00000076356	PLXNA2	0.21	1.16	0.148	0.148	0.12	1.09	0.387	0.387
ENSG00000230937	MIR205HG	0.55	1.47	0.626	0.626	1	1.99	0.376	0.376
ENSG00000008118	CAMK1G	-0.56	-1.48	0.179	0.179	-0.57	-1.49	0.165	0.165
ENSG00000196878	LAMB3	0.38	1.3	0.0613	0.0613	0.25	1.19	0.199	0.199
ENSG00000227591		-0.33	-1.26	0.466	0.466	-0.64	-1.56	0.153	0.153
ENSG00000123689	G0S2	-0.32	-1.25	0.467	0.467	-0.46	-1.37	0.297	0.297
ENSG00000117594	HSD11B1	-0.28	-1.21	0.501	0.501	-0.88	-1.83	0.0318	0.0318
ENSG00000236136	ADORA2BP1	-0.37	-1.3	0.314	0.314	-0.76	-1.7	0.039	0.039
ENSG00000009790	TRAF3IP3	0.26	1.2	0.287	0.287	0.28	1.21	0.252	0.252
ENSG00000162757	C1orf74	0.35	1.27	0.0304	0.0304	0.24	1.18	0.132	0.132
ENSG00000117595	IRF6	0.3	1.24	0.628	0.628	0.4	1.32	0.516	0.516
ENSG00000117597	DIEXF	0.06	1.04	0.368	0.368	0.09	1.06	0.188	0.188
ENSG00000203706	SERTAD4-AS1	0.17	1.13	0.31	0.31	0.17	1.13	0.301	0.301
ENSG00000082497	SERTAD4	-0.12	-1.09	0.624	0.624	-0.03	-1.02	0.897	0.897
ENSG00000054392	HHAT	0.2	1.15	0.055	0.055	0.18	1.14	0.0801	0.0801
ENSG00000117625	RCOR3	-0.42	-1.34	0.000254	0.000254	-0.4	-1.32	0.000427	0.000427
ENSG00000082512	TRAF5	-0.29	-1.22	0.0685	0.0685	-0.16	-1.11	0.317	0.317
ENSG00000153363	LINC00467	-0.28	-1.21	0.0997	0.0997	-0.37	-1.29	0.0285	0.0285
ENSG00000170385	SLC30A1	-0.69	-1.62	0.000303	0.000303	-0.74	-1.67	0.000106	0.000106
ENSG00000117650	NEK2	-0.04	-1.03	0.925	0.925	0.18	1.13	0.677	0.677
ENSG00000123684	LPGAT1	-0.54	-1.46	0.0041	0.0041	-0.62	-1.54	0.000941	0.000941
ENSG00000143493	INTS7	0	1	0.974	0.974	-0.03	-1.02	0.78	0.78
ENSG00000143476	DTL	-0.14	-1.1	0.636	0.636	0.09	1.07	0.745	0.745
ENSG00000226251		0.55	1.46	0.327	0.327	0.23	1.17	0.682	0.682
ENSG00000066027	PPP2R5A	-0.52	-1.43	0.000634	0.000634	-0.59	-1.5	0.000106	0.000106
ENSG00000065600	TMEM206	0.21	1.16	0.123	0.123	0.21	1.15	0.128	0.128
ENSG00000117691	NENF	0.08	1.06	0.458	0.458	0.04	1.03	0.693	0.693
ENSG00000162772	ATF3	0.18	1.14	0.563	0.563	0	-1	0.992	0.992
ENSG00000162771	FAM71A	0.38	1.3	0.278	0.278	0.18	1.13	0.598	0.598
ENSG00000123685	BATF3	-0.22	-1.17	0.282	0.282	-0.25	-1.19	0.212	0.212
ENSG00000117697	NSL1	-0.23	-1.17	0.00106	0.00106	-0.16	-1.12	0.0229	0.0229
ENSG00000203705	TATDN3	-0.12	-1.09	0.168	0.168	-0.17	-1.13	0.0542	0.0542
ENSG00000198468	FLVCR1-AS1	-0.27	-1.21	0.272	0.272	-0.3	-1.23	0.23	0.23
ENSG00000162769	FLVCR1	-0.31	-1.24	0.0227	0.0227	-0.31	-1.24	0.019	0.019
ENSG00000143494	VASH2	-0.48	-1.4	0.0651	0.0651	-0.53	-1.45	0.0393	0.0393
ENSG00000174606	ANGEL2	-0.38	-1.3	6.73e-05	6.73e-05	-0.35	-1.28	0.000172	0.000172
ENSG00000136643	RPS6KC1	-0.2	-1.15	0.044	0.044	-0.19	-1.14	0.0554	0.0554
ENSG00000117707	PROX1	-1.07	-2.1	0.00154	0.00154	-1.01	-2.01	0.00245	0.00245
ENSG00000143499	SMYD2	-0.19	-1.14	0.0516	0.0516	-0.25	-1.19	0.0111	0.0111
ENSG00000152104	PTPN14	-0.16	-1.12	0.0944	0.0944	-0.22	-1.17	0.0182	0.0182
ENSG00000117724	CENPF	0.32	1.25	0.303	0.303	0.45	1.37	0.144	0.144
ENSG00000082482	KCNK2	-0.52	-1.43	0.267	0.267	-0.2	-1.15	0.658	0.658
ENSG00000136636	KCTD3	-0.13	-1.09	0.177	0.177	-0.06	-1.04	0.501	0.501
ENSG00000196482	ESRRG	-0.53	-1.44	0.318	0.318	-0.37	-1.29	0.474	0.474
ENSG00000092978	GPATCH2	-0.33	-1.26	0.00186	0.00186	-0.26	-1.2	0.0112	0.0112
ENSG00000162814	SPATA17	-0.29	-1.22	0.191	0.191	-0.28	-1.22	0.198	0.198
ENSG00000067533	RRP15	-0.52	-1.43	1.09e-06	1.09e-06	-0.54	-1.46	3.19e-07	3.19e-07
ENSG00000092969	TGFB2	-0.46	-1.37	0.0415	0.0415	-0.4	-1.32	0.0722	0.0722
ENSG00000143353	LYPLAL1	-0.49	-1.41	7.89e-05	7.89e-05	-0.56	-1.47	6.66e-06	6.66e-06
ENSG00000228536		-0.62	-1.54	0.0541	0.0541	-0.34	-1.27	0.28	0.28
ENSG00000230024	NA	-0.5	-1.42	0.131	0.131	-0.33	-1.26	0.316	0.316
ENSG00000196660	SLC30A10	0.34	1.27	0.306	0.306	0.11	1.08	0.745	0.745
ENSG00000136628	EPRS	0.01	1.01	0.911	0.911	0.01	1.01	0.878	0.878
ENSG00000162813	BPNT1	-0.01	-1.01	0.851	0.851	0	-1	0.978	0.978
ENSG00000067704	IARS2	0.01	1.01	0.886	0.886	-0.04	-1.03	0.652	0.652
ENSG00000118873	RAB3GAP2	-0.34	-1.27	0.00082	0.00082	-0.34	-1.26	0.000848	0.000848
ENSG00000218283	MORF4L1P1	-0.31	-1.24	0.00105	0.00105	-0.34	-1.26	0.000382	0.000382
ENSG00000116141	MARK1	-0.52	-1.43	0.00175	0.00175	-0.55	-1.47	0.000821	0.000821
ENSG00000162817	C1orf115	-0.11	-1.08	0.562	0.562	-0.09	-1.06	0.639	0.639
ENSG00000117791	MARC2	-0.02	-1.01	0.915	0.915	-0.03	-1.02	0.848	0.848
ENSG00000186205	MARC1	-0.45	-1.36	0.216	0.216	-0.66	-1.58	0.0656	0.0656
ENSG00000221571	RNU6ATAC35P	-0.5	-1.42	0.154	0.154	-0.66	-1.58	0.0581	0.0581
ENSG00000272823		-0.36	-1.28	0.143	0.143	-0.4	-1.32	0.102	0.102
ENSG00000257551	HLX-AS1	-0.08	-1.06	0.778	0.778	-0.18	-1.13	0.535	0.535
ENSG00000136630	HLX	0.63	1.55	0.00174	0.00174	0.6	1.52	0.00245	0.00245
ENSG00000234754		-0.73	-1.66	0.0229	0.0229	-0.75	-1.68	0.018	0.018
ENSG00000143507	DUSP10	-0.13	-1.09	0.403	0.403	-0.29	-1.22	0.0619	0.0619
ENSG00000143512	HHIPL2	0.56	1.48	0.093	0.093	0.76	1.69	0.0236	0.0236
ENSG00000143498	TAF1A	-0.01	-1.01	0.935	0.935	0.08	1.05	0.63	0.63
ENSG00000225265	TAF1A-AS1	-0.29	-1.23	0.23	0.23	-0.4	-1.32	0.0991	0.0991
ENSG00000154305	MIA3	-0.22	-1.17	0.0108	0.0108	-0.22	-1.17	0.00944	0.00944
ENSG00000272750		-0.84	-1.79	5e-06	5e-06	-0.92	-1.9	4.64e-07	4.64e-07
ENSG00000186063	AIDA	-0.47	-1.39	0.00536	0.00536	-0.48	-1.39	0.00422	0.00422
ENSG00000162819	BROX	-0.75	-1.68	4.1e-07	4.1e-07	-0.72	-1.65	7e-07	7e-07
ENSG00000197520	FAM177B	-1.33	-2.52	7.35e-07	7.35e-07	-1.18	-2.27	7.3e-06	7.3e-06
ENSG00000228106		-0.11	-1.08	0.424	0.424	-0.09	-1.06	0.506	0.506
ENSG00000154309	DISP1	0.02	1.02	0.84	0.84	0.01	1.01	0.919	0.919
ENSG00000187554	TLR5	0.09	1.07	0.52	0.52	0.23	1.17	0.114	0.114
ENSG00000143502	SUSD4	0.05	1.03	0.935	0.935	0.38	1.31	0.498	0.498
ENSG00000203697	CAPN8	0.39	1.31	0.377	0.377	0.54	1.46	0.211	0.211
ENSG00000162909	CAPN2	-0.3	-1.23	0.0318	0.0318	-0.29	-1.22	0.0365	0.0365
ENSG00000143514	TP53BP2	0.03	1.02	0.744	0.744	0.07	1.05	0.461	0.461
ENSG00000272645	GTF2IP20	0.31	1.24	0.0214	0.0214	0.3	1.23	0.0253	0.0253
ENSG00000232372	NA	0.24	1.18	0.4	0.4	0.21	1.16	0.451	0.451
ENSG00000143756	FBXO28	-0.44	-1.35	0.000877	0.000877	-0.44	-1.36	0.000644	0.000644
ENSG00000143753	DEGS1	-0.04	-1.03	0.811	0.811	-0.13	-1.09	0.417	0.417
ENSG00000232628		-0.5	-1.42	0.101	0.101	-0.38	-1.3	0.214	0.214
ENSG00000237101		0.46	1.38	0.267	0.267	0.32	1.25	0.437	0.437
ENSG00000143748	NVL	0.13	1.09	0.0283	0.0283	0.13	1.09	0.0258	0.0258
ENSG00000143771	CNIH4	0.11	1.08	0.121	0.121	0.09	1.07	0.158	0.158
ENSG00000162923	WDR26	-0.24	-1.18	0.0249	0.0249	-0.25	-1.19	0.0172	0.0172
ENSG00000143786	CNIH3	-0.17	-1.12	0.236	0.236	-0.31	-1.24	0.0297	0.0297
ENSG00000229400		-0.7	-1.63	0.137	0.137	-1.01	-2.01	0.0311	0.0311
ENSG00000185842	DNAH14	-0.27	-1.21	0.158	0.158	-0.16	-1.12	0.388	0.388
ENSG00000143815	LBR	-0.49	-1.41	0.0038	0.0038	-0.5	-1.41	0.00308	0.00308
ENSG00000154380	ENAH	-0.5	-1.41	0.0012	0.0012	-0.36	-1.28	0.0174	0.0174
ENSG00000143742	SRP9	-0.86	-1.82	1.29e-07	1.29e-07	-0.82	-1.77	3.65e-07	3.65e-07
ENSG00000143819	EPHX1	-0.21	-1.15	0.253	0.253	-0.33	-1.26	0.0682	0.0682
ENSG00000242861		-0.35	-1.27	0.0328	0.0328	-0.35	-1.27	0.0297	0.0297
ENSG00000196187	TMEM63A	0.22	1.17	0.173	0.173	0.37	1.29	0.0261	0.0261
ENSG00000143811	PYCR2	0.12	1.08	0.13	0.13	0.13	1.09	0.0871	0.0871
ENSG00000143768	LEFTY2	0.1	1.07	0.793	0.793	-0.18	-1.13	0.646	0.646
ENSG00000143751	SDE2	-0.24	-1.18	0.04	0.04	-0.28	-1.21	0.0157	0.0157
ENSG00000163041	H3F3A	0.43	1.35	3.78e-05	3.78e-05	0.44	1.35	2.24e-05	2.24e-05
ENSG00000225518	LINC01703	0.2	1.15	0.325	0.325	0.02	1.01	0.936	0.936
ENSG00000182827	ACBD3	-0.44	-1.35	0.000399	0.000399	-0.4	-1.32	0.000919	0.000919
ENSG00000234478	ACBD3-AS1	0.57	1.49	0.155	0.155	0.4	1.32	0.316	0.316
ENSG00000183814	LIN9	-0.33	-1.25	0.0279	0.0279	-0.29	-1.22	0.0497	0.0497
ENSG00000143799	PARP1	0.06	1.04	0.478	0.478	0.07	1.05	0.422	0.422
ENSG00000203685	STUM	-0.22	-1.17	0.368	0.368	-0.17	-1.12	0.488	0.488
ENSG00000143772	ITPKB	0.04	1.03	0.73	0.73	0.03	1.02	0.788	0.788
ENSG00000143801	PSEN2	0.03	1.02	0.791	0.791	-0.01	-1.01	0.915	0.915
ENSG00000163050	COQ8A	-0.19	-1.14	0.43	0.43	-0.35	-1.27	0.148	0.148
ENSG00000143776	CDC42BPA	-0.25	-1.19	0.0421	0.0421	-0.24	-1.18	0.0507	0.0507
ENSG00000181450	ZNF678	-0.32	-1.25	0.0104	0.0104	-0.25	-1.19	0.0431	0.0431
ENSG00000143740	SNAP47	0.27	1.21	0.0115	0.0115	0.31	1.24	0.00326	0.00326
ENSG00000081692	JMJD4	0.38	1.31	0.0052	0.0052	0.43	1.35	0.00162	0.00162
ENSG00000143816	WNT9A	-0.03	-1.02	0.89	0.89	-0.09	-1.06	0.705	0.705
ENSG00000154342	WNT3A	0.47	1.38	0.312	0.312	0.44	1.36	0.331	0.331
ENSG00000143761	ARF1	0.14	1.1	0.0318	0.0318	0.13	1.09	0.0449	0.0449
ENSG00000143793	C1orf35	0.43	1.35	0.00231	0.00231	0.4	1.32	0.00406	0.00406
ENSG00000162910	MRPL55	0.49	1.41	0.000237	0.000237	0.49	1.4	0.000223	0.000223
ENSG00000224566	FAM96AP2	0.17	1.12	0.634	0.634	0.23	1.17	0.514	0.514
ENSG00000143774	GUK1	0.53	1.45	8.61e-06	8.61e-06	0.55	1.47	3.19e-06	3.19e-06
ENSG00000198835	GJC2	0.3	1.23	0.233	0.233	0.32	1.25	0.19	0.19
ENSG00000181873	IBA57	0.19	1.14	0.0497	0.0497	0.2	1.15	0.0386	0.0386
ENSG00000162913	OBSCN-AS1	-0.25	-1.19	0.39	0.39	-0.15	-1.11	0.584	0.584
ENSG00000154358	OBSCN	0.69	1.61	0.00148	0.00148	0.82	1.77	0.000129	0.000129
ENSG00000269890		0.31	1.24	0.0586	0.0586	0.21	1.15	0.203	0.203
ENSG00000269934		0.33	1.26	0.184	0.184	0.35	1.27	0.156	0.156
ENSG00000154370	TRIM11	0.37	1.29	0.00154	0.00154	0.38	1.3	0.000895	0.000895
ENSG00000162931	TRIM17	0.32	1.25	0.411	0.411	0.46	1.38	0.225	0.225
ENSG00000181218	HIST3H2A	0.5	1.42	0.155	0.155	0.5	1.41	0.152	0.152
ENSG00000168159	RNF187	0.11	1.08	0.297	0.297	0.06	1.04	0.557	0.557
ENSG00000183929	DUSP5P1	-0.1	-1.07	0.739	0.739	-0.1	-1.08	0.719	0.719
ENSG00000234975	FTH1P2	-0.79	-1.73	0.00234	0.00234	-0.96	-1.95	0.000206	0.000206
ENSG00000116574	RHOU	-0.13	-1.09	0.372	0.372	0.01	1	0.969	0.969
ENSG00000236975		-0.39	-1.31	0.265	0.265	-0.29	-1.23	0.392	0.392
ENSG00000168118	RAB4A	-0.23	-1.18	0.00124	0.00124	-0.3	-1.23	2.78e-05	2.78e-05
ENSG00000154429	CCSAP	-0.22	-1.16	0.2	0.2	-0.2	-1.15	0.241	0.241
ENSG00000143632	ACTA1	0.93	1.9	0.225	0.225	1.05	2.07	0.165	0.165
ENSG00000069248	NUP133	0	1	0.983	0.983	0	-1	0.999	0.999
ENSG00000135776	ABCB10	-0.5	-1.42	0.000148	0.000148	-0.47	-1.39	0.000316	0.000316
ENSG00000135801	TAF5L	0.03	1.02	0.69	0.69	0.01	1.01	0.871	0.871
ENSG00000135763	URB2	0.31	1.24	0.0251	0.0251	0.22	1.17	0.103	0.103
ENSG00000143641	GALNT2	0.05	1.04	0.598	0.598	0.04	1.03	0.646	0.646
ENSG00000177614	PGBD5	0.22	1.17	0.369	0.369	0.14	1.11	0.553	0.553
ENSG00000135775	COG2	0.04	1.03	0.384	0.384	0.03	1.02	0.546	0.546
ENSG00000135744	AGT	0	1	0.996	0.996	0.04	1.03	0.913	0.913
ENSG00000135773	CAPN9	-0.08	-1.06	0.835	0.835	0.11	1.08	0.779	0.779
ENSG00000119280	C1orf198	-0.05	-1.03	0.738	0.738	-0.11	-1.08	0.444	0.444
ENSG00000143643	TTC13	-0.13	-1.09	0.179	0.179	-0.12	-1.09	0.189	0.189
ENSG00000173409	ARV1	-0.08	-1.06	0.342	0.342	-0.11	-1.08	0.209	0.209
ENSG00000182118	FAM89A	-0.58	-1.5	0.062	0.062	-0.84	-1.79	0.00652	0.00652
ENSG00000119283	TRIM67	0.86	1.82	0.0483	0.0483	0.43	1.35	0.318	0.318
ENSG00000143633	C1orf131	-0.03	-1.02	0.71	0.71	-0.01	-1	0.933	0.933
ENSG00000116906	GNPAT	-0.09	-1.06	0.308	0.308	-0.19	-1.14	0.0325	0.0325
ENSG00000116903	EXOC8	-0.31	-1.24	0.0175	0.0175	-0.37	-1.29	0.00483	0.00483
ENSG00000010072	SPRTN	-0.15	-1.11	0.125	0.125	-0.19	-1.14	0.0441	0.0441
ENSG00000135766	EGLN1	-0.37	-1.29	0.000686	0.000686	-0.38	-1.3	0.000494	0.000494
ENSG00000233461		0.28	1.21	0.157	0.157	0.27	1.2	0.164	0.164
ENSG00000116918	TSNAX	-0.66	-1.58	9.83e-10	9.83e-10	-0.66	-1.59	6.1e-10	6.1e-10
ENSG00000162946	DISC1	-0.03	-1.02	0.8	0.8	0.04	1.03	0.77	0.77
ENSG00000116991	SIPA1L2	0.22	1.17	0.114	0.114	0.4	1.32	0.005	0.005
ENSG00000212916	MAP10	-0.42	-1.34	0.0046	0.0046	-0.4	-1.32	0.00625	0.00625
ENSG00000135778	NTPCR	-0.01	-1.01	0.86	0.86	-0.01	-1.01	0.898	0.898
ENSG00000135749	PCNX2	0.14	1.1	0.335	0.335	0.12	1.09	0.406	0.406
ENSG00000143674	MAP3K21	-0.37	-1.29	0.252	0.252	-0.3	-1.23	0.35	0.35
ENSG00000135750	KCNK1	0.31	1.24	0.433	0.433	0.34	1.27	0.379	0.379
ENSG00000183780	SLC35F3	-0.12	-1.09	0.818	0.818	0.01	1.01	0.987	0.987
ENSG00000233332		0.02	1.02	0.941	0.941	0.18	1.13	0.543	0.543
ENSG00000231663		-0.18	-1.14	0.25	0.25	-0.24	-1.18	0.129	0.129
ENSG00000168275	COA6	-0.2	-1.15	0.0844	0.0844	-0.19	-1.14	0.0912	0.0912
ENSG00000059588	TARBP1	-0.06	-1.05	0.563	0.563	0.04	1.03	0.744	0.744
ENSG00000231768	LINC01354	-0.17	-1.12	0.525	0.525	-0.3	-1.23	0.243	0.243
ENSG00000168264	IRF2BP2	-0.06	-1.04	0.631	0.631	-0.07	-1.05	0.542	0.542
ENSG00000224939	LINC00184	-0.41	-1.33	0.249	0.249	-0.71	-1.64	0.0447	0.0447
ENSG00000238005		0.26	1.2	0.282	0.282	0.29	1.23	0.215	0.215
ENSG00000173726	TOMM20	-0.34	-1.26	0.0014	0.0014	-0.34	-1.27	0.0011	0.0011
ENSG00000188739	RBM34	-0.46	-1.38	0.000988	0.000988	-0.35	-1.27	0.0112	0.0112
ENSG00000054267	ARID4B	-0.47	-1.38	0.000107	0.000107	-0.41	-1.33	0.000532	0.000532
ENSG00000152904	GGPS1	-0.28	-1.21	0.000893	0.000893	-0.32	-1.25	0.000118	0.000118
ENSG00000116957	TBCE	-0.09	-1.06	0.141	0.141	-0.13	-1.09	0.0355	0.0355
ENSG00000162885	B3GALNT2	0.31	1.24	0.191	0.191	0.41	1.33	0.076	0.076
ENSG00000168243	GNG4	0.02	1.02	0.952	0.952	-0.12	-1.09	0.739	0.739
ENSG00000143669	LYST	-0.35	-1.28	0.00329	0.00329	-0.37	-1.29	0.00224	0.00224
ENSG00000116962	NID1	-0.16	-1.12	0.46	0.46	-0.11	-1.08	0.62	0.62
ENSG00000077585	GPR137B	-0.03	-1.02	0.852	0.852	-0.01	-1	0.967	0.967
ENSG00000086619	ERO1B	-0.67	-1.59	0.000138	0.000138	-0.65	-1.57	0.000183	0.000183
ENSG00000186197	EDARADD	0.5	1.41	0.079	0.079	0.31	1.24	0.266	0.266
ENSG00000116977	LGALS8	-0.16	-1.12	0.158	0.158	-0.18	-1.13	0.108	0.108
ENSG00000273058		-0.25	-1.19	0.0648	0.0648	-0.27	-1.2	0.047	0.047
ENSG00000119285	HEATR1	0.05	1.04	0.481	0.481	0.07	1.05	0.323	0.323
ENSG00000077522	ACTN2	-0.23	-1.17	0.397	0.397	-0.22	-1.17	0.409	0.409
ENSG00000116984	MTR	-0.16	-1.12	0.113	0.113	-0.08	-1.06	0.395	0.395
ENSG00000198626	RYR2	-0.61	-1.53	0.0605	0.0605	-0.33	-1.25	0.305	0.305
ENSG00000215808	LINC01139	0.42	1.33	0.483	0.483	0.58	1.49	0.324	0.324
ENSG00000133019	CHRM3	-0.16	-1.12	0.736	0.736	-0.04	-1.02	0.94	0.94
ENSG00000233355	CHRM3-AS2	0.21	1.16	0.58	0.58	0.33	1.26	0.379	0.379
[truncated: 17,776 more rows]

## Sheet: Fig. 1C
	PC.1	PC.2	PC.3	varex	RNA..	SubjectID	Specimen	Condition	Timepoint	Tissue	Timepoint.Tissue	Treatment.Timepoint.Tissue	Visit	Collection.Date	Fat.	Treatment	RIN	RNAseqFile
sam114	-17.1592	7.26402	-9.09178	27	114F	1005006	Fat	Psoriasis	BL	NL	BL.NL	Secukinumab.BL.NL	V2	2017-12-12	806	Secukinumab	9.4	114_S3_L001_R1_001.fastq.gz
sam148	-1.27143	-3.5235	-2.55003	10	148F	1007009	Fat	Psoriasis	BL	NL	BL.NL	Secukinumab.BL.NL	V2	2017-08-22	806	Secukinumab	8.2	148_S14_L001_R1_001.fastq.gz
sam143	-8.26888	-19.6306	-9.56879	9	143F	1007002	Fat	Psoriasis	BL	LS	BL.LS	Secukinumab.BL.LS	V2	2017-07-12	805	Secukinumab	8.4	143_S8_L001_R1_001.fastq.gz
sam113	-10.0836	9.06074	-8.56254	7	113F	1005006	Fat	Psoriasis	BL	LS	BL.LS	Secukinumab.BL.LS	V2	2017-12-12	805	Secukinumab	7.4	113_S2_L001_R1_001.fastq.gz
sam117	59.1302	9.03776	18.3036	5	117F	1005007	Fat	Psoriasis	BL	LS	BL.LS	Secukinumab.BL.LS	V2	2017-12-12	805	Secukinumab	7.8	117_S6_L001_R1_001.fastq.gz
sam151	-7.21649	1.56207	-11.6577	3	151F	1007010	Fat	Psoriasis	BL	LS	BL.LS	Secukinumab.BL.LS	V2	2017-10-10	805	Secukinumab	8.4	151_S18_L001_R1_001.fastq.gz
sam147	-19.6061	-2.79911	-6.81012	3	147F	1007009	Fat	Psoriasis	BL	LS	BL.LS	Secukinumab.BL.LS	V2	2017-08-22	805	Secukinumab	9	147_S13_L001_R1_001.fastq.gz
sam144	-9.3346	-13.5969	-11.3333	2	144F	1007002	Fat	Psoriasis	BL	NL	BL.NL	Secukinumab.BL.NL	V2	2017-07-12	806	Secukinumab	9.4	144_S9_L001_R1_001.fastq.gz
sam11	-5.10519	-2.76357	-16.8712	2	11F	1001004	Fat	Psoriasis	BL	LS	BL.LS	Secukinumab.BL.LS	V2	2017-07-31	805	Secukinumab	7.4	11_S66_L001_R1_001.fastq.gz
sam167	10.3124	-21.9733	4.93345	2	167F	1007017	Fat	Psoriasis	BL	LS	BL.LS	Placebo.BL.LS	V2	2018-01-09	805	Placebo	8.7	167_S22_L004_R1_001.fastq.gz
sam105	16.6862	-12.7172	26.1932	2	105F	1005004	Fat	Psoriasis	BL	LS	BL.LS	Placebo.BL.LS	V2	2017-09-26	805	Placebo	8.5	105_S179_L003_R1_001.fastq.gz
sam195	-15.2318	-0.988406	15.9315	1	195F	1009009	Fat	Psoriasis	BL	LS	BL.LS	Secukinumab.BL.LS	V2	2017-12-18	805	Secukinumab	7	195_S197_L002_R1_001.fastq.gz
sam180	-8.28673	-11.857	-10.0408	1	180F	1009001	Fat	Psoriasis	BL	NL	BL.NL	Placebo.BL.NL	V2	2017-05-30	806	Placebo	7.6	180_S35_L004_R1_001.fastq.gz
sam208	-8.46648	-9.26566	26.5365	1	208F	1010003	Fat	Psoriasis	BL	NL	BL.NL	Secukinumab.BL.NL	V2	2017-09-25	806	Secukinumab	8.5	208_S212_L002_R1_001.fastq.gz
sam219	6.33637	4.02304	3.01713	1	219F	1011001	Fat	Psoriasis	BL	LS	BL.LS	Secukinumab.BL.LS	V2	2017-05-09	805	Secukinumab	5.2	219_S222_L002_R1_001.fastq.gz
sam106	7.6688	-24.6868	22.7121	1	106F	1005004	Fat	Psoriasis	BL	NL	BL.NL	Placebo.BL.NL	V2	2017-09-26	806	Placebo	8.6	106_S180_L003_R1_001.fastq.gz
sam184	-9.12202	-2.17915	-13.3194	1	184F	1009003	Fat	Psoriasis	BL	NL	BL.NL	Secukinumab.BL.NL	V2	2017-07-10	806	Secukinumab	8.6	184_S191_L002_R1_001.fastq.gz
sam211	6.68662	-0.609227	-3.24403	1	211F	1010008	Fat	Psoriasis	BL	LS	BL.LS	Secukinumab.BL.LS	V2	2017-12-06	805	Secukinumab	7.2	211_S217_L002_R1_001.fastq.gz
sam216	5.11349	-11.944	-6.47926	1	216F	1010010	Fat	Psoriasis	BL	NL	BL.NL	Placebo.BL.NL	V2	2018-02-01	806	Placebo	6.1	216_S42_L004_R1_001.fastq.gz
sam16	-8.40647	-16.0219	-11.7954	1	16F	1001005	Fat	Psoriasis	BL	NL	BL.NL	Placebo.BL.NL	V2	2017-07-24	806	Placebo	7.9	16_S149_L003_R1_001.fastq.gz
sam215	44.1534	-14.0044	-7.49711	1	215F	1010010	Fat	Psoriasis	BL	LS	BL.LS	Placebo.BL.LS	V2	2018-02-01	805	Placebo	6.6	215_S41_L004_R1_001.fastq.gz
sam102	-12.1945	7.31157	-5.53666	1	102F	1005002	Fat	Psoriasis	BL	NL	BL.NL	Secukinumab.BL.NL	V2	2017-09-13	806	Secukinumab	9.3	102_S117_L001_R1_001.fastq.gz
sam183	-9.9776	6.47852	-12.1005	1	183F	1009003	Fat	Psoriasis	BL	LS	BL.LS	Secukinumab.BL.LS	V2	2017-07-10	805	Secukinumab	8.5	183_S190_L002_R1_001.fastq.gz
sam203	-5.92828	-3.99693	0.282145	1	203F	1010002	Fat	Psoriasis	BL	LS	BL.LS	Secukinumab.BL.LS	V2	2017-09-26	805	Secukinumab	8.6	203_S207_L002_R1_001.fastq.gz
sam160	14.2907	-12.7888	-0.0375916	1	160F	1007014	Fat	Psoriasis	BL	NL	BL.NL	Placebo.BL.NL	V2	2017-10-25	806	Placebo	7.9	160_S11_L004_R1_001.fastq.gz
sam110	-4.05638	-14.1151	-7.97927	0	110F	1005005	Fat	Psoriasis	BL	NL	BL.NL	Placebo.BL.NL	V2	2017-11-27	806	Placebo	8.3	110_S5_L004_R1_001.fastq.gz
sam204	-19.4673	-0.872568	-3.89002	0	204F	1010002	Fat	Psoriasis	BL	NL	BL.NL	Secukinumab.BL.NL	V2	2017-09-26	806	Secukinumab	8.8	204_S208_L002_R1_001.fastq.gz
sam101	-20.2478	4.77017	-10.9179	0	101F	1005002	Fat	Psoriasis	BL	LS	BL.LS	Secukinumab.BL.LS	V2	2017-09-13	805	Secukinumab	9	101_S116_L001_R1_001.fastq.gz
sam15	-5.31174	-14.3488	-12.0237	0	15F	1001005	Fat	Psoriasis	BL	LS	BL.LS	Placebo.BL.LS	V2	2017-07-24	805	Placebo	7.6	15_S148_L003_R1_001.fastq.gz
sam159	22.7028	-6.0526	-1.14647	0	159F	1007014	Fat	Psoriasis	BL	LS	BL.LS	Placebo.BL.LS	V2	2017-10-25	805	Placebo	6.8	159_S10_L004_R1_001.fastq.gz
sam212	-0.622494	-4.57829	-1.5875	0	212F	1010008	Fat	Psoriasis	BL	NL	BL.NL	Secukinumab.BL.NL	V2	2017-12-06	806	Secukinumab	8.3	212_S218_L002_R1_001.fastq.gz
sam109	7.35295	56.7888	-6.34581	0	109F	1005005	Fat	Psoriasis	BL	LS	BL.LS	Placebo.BL.LS	V2	2017-11-27	805	Placebo	6.5	109_S4_L004_R1_001.fastq.gz
sam163	-8.55335	-18.3316	-7.19928	0	163F	1007015	Fat	Psoriasis	BL	LS	BL.LS	Placebo.BL.LS	V2	2017-11-16	805	Placebo	9	163_S16_L004_R1_001.fastq.gz
sam176	-23.4925	-2.40473	-8.57003	0	176F	1008002	Fat	Psoriasis	BL	NL	BL.NL	Placebo.BL.NL	V2	2017-10-17	806	Placebo	9.7	176_S29_L004_R1_001.fastq.gz
sam155	0.916318	0.612504	-8.16243	0	155F	1007013	Fat	Psoriasis	BL	LS	BL.LS	Secukinumab.BL.LS	V2	2017-10-24	805	Secukinumab	7.9	155_S184_L002_R1_001.fastq.gz
sam188	-12.5391	-18.139	-13.497	0	188F	1009005	Fat	Psoriasis	BL	NL	BL.NL	Placebo.BL.NL	V2	2017-07-31	806	Placebo	8.6	188_S37_L004_R1_001.fastq.gz
sam199	-16.7088	-3.11552	-8.64843	0	199F	1009011	Fat	Psoriasis	BL	LS	BL.LS	Secukinumab.BL.LS	V2	2018-01-16	805	Secukinumab	8	199_S202_L002_R1_001.fastq.gz
sam19	21.6226	-3.86788	26.7246	0	19F	1001006	Fat	Psoriasis	BL	LS	BL.LS	Placebo.BL.LS	V2	2017-08-16	805	Placebo	7.8	19_S150_L003_R1_001.fastq.gz
sam152	78.0234	20.4565	-14.799	0	152F	1007010	Fat	Psoriasis	BL	NL	BL.NL	Secukinumab.BL.NL	V2	2017-10-10	806	Secukinumab	9.2	152_S181_L002_R1_001.fastq.gz
sam156	-9.43019	-11.7076	-7.49608	0	156F	1007013	Fat	Psoriasis	BL	NL	BL.NL	Secukinumab.BL.NL	V2	2017-10-24	806	Secukinumab	8.4	156_S185_L002_R1_001.fastq.gz
sam164	-4.62791	-22.6189	-9.08736	0	164F	1007015	Fat	Psoriasis	BL	NL	BL.NL	Placebo.BL.NL	V2	2017-11-16	806	Placebo	8.6	164_S17_L004_R1_001.fastq.gz
sam175	-13.4297	-6.40753	-5.22717	0	175F	1008002	Fat	Psoriasis	BL	LS	BL.LS	Placebo.BL.LS	V2	2017-10-17	805	Placebo	9.2	175_S28_L004_R1_001.fastq.gz
sam168	1.40379	-15.9468	10.8952	0	168F	1007017	Fat	Psoriasis	BL	NL	BL.NL	Placebo.BL.NL	V2	2018-01-09	806	Placebo	9	168_S23_L004_R1_001.fastq.gz
sam179	-11.8489	-5.35057	-11.7547	0	179F	1009001	Fat	Psoriasis	BL	LS	BL.LS	Placebo.BL.LS	V2	2017-05-30	805	Placebo	9	179_S34_L004_R1_001.fastq.gz
sam171	3.38918	-6.58339	18.3142	0	171F	1008001	Fat	Psoriasis	BL	LS	BL.LS	Secukinumab.BL.LS	V2	2017-08-16	805	Secukinumab	9.4	171_S186_L002_R1_001.fastq.gz
sam172	9.03061	-5.76195	16.7027	0	172F	1008001	Fat	Psoriasis	BL	NL	BL.NL	Secukinumab.BL.NL	V2	2017-08-16	806	Secukinumab	8.2	172_S187_L002_R1_001.fastq.gz
sam12	-8.54979	0.0248908	-12.5231	0	12F	1001004	Fat	Psoriasis	BL	NL	BL.NL	Secukinumab.BL.NL	V2	2017-07-31	806	Secukinumab	6.7	12_S67_L001_R1_001.fastq.gz
sam265	30.1731	29.0252	22.1303	0	265F	1012005	Fat	Psoriasis	BL	LS	BL.LS	Secukinumab.BL.LS	V2	2017-09-06	805	Secukinumab	6.2	265_S234_L002_R1_001.fastq.gz
sam261	48.8894	-2.70878	-0.865938	0	261F	1012004	Fat	Psoriasis	BL	LS	BL.LS	Placebo.BL.LS	V2	2017-08-08	805	Placebo	8.2	261_S55_L004_R1_001.fastq.gz
sam243	-21.0602	-3.09269	22.2736	0	243F	1011008	Fat	Psoriasis	BL	LS	BL.LS	Secukinumab.BL.LS	V2	2017-09-25	805	Secukinumab	8.6	243_S231_L002_R1_001.fastq.gz
sam289	-4.20408	-7.34656	25.3076	0	289F	1014011	Fat	Psoriasis	BL	LS	BL.LS	Secukinumab.BL.LS	V2	2017-09-07	805	Secukinumab	7.5	289_S123_L003_R1_001.fastq.gz
sam223	42.5887	-5.23473	-1.62677	0	223F	1011002	Fat	Psoriasis	BL	LS	BL.LS	Placebo.BL.LS	V2	2017-05-17	805	Placebo	6	223_S47_L004_R1_001.fastq.gz
sam297	-3.92402	-13.5833	-17.1983	0	297F	1014013	Fat	Psoriasis	BL	LS	BL.LS	Secukinumab.BL.LS	V2	2017-09-25	805	Secukinumab	8.1	297_S129_L003_R1_001.fastq.gz
sam266	29.1557	0.439179	19.7794	0	266F	1012005	Fat	Psoriasis	BL	NL	BL.NL	Secukinumab.BL.NL	V2	2017-09-06	806	Secukinumab	5	266_S235_L002_R1_001.fastq.gz
sam220	24.7441	17.7265	6.40161	0	220F	1011001	Fat	Psoriasis	BL	NL	BL.NL	Secukinumab.BL.NL	V2	2017-05-09	806	Secukinumab	7.8	220_S223_L002_R1_001.fastq.gz
sam257	10.6802	5.75051	4.11805	0	257F	1012001	Fat	Psoriasis	BL	LS	BL.LS	Secukinumab.BL.LS	V2	2017-06-05	805	Secukinumab	7.8	257_S233_L002_R1_001.fastq.gz
sam231	-1.68577	-18.1055	-4.80494	0	231F	1011005	Fat	Psoriasis	BL	LS	BL.LS	Placebo.BL.LS	V2	2017-06-13	805	Placebo	8.9	231_S52_L004_R1_001.fastq.gz
sam285	-13.6002	-21.2365	9.99561	0	285F	1014008	Fat	Psoriasis	BL	LS	BL.LS	Secukinumab.BL.LS	V2	2017-08-15	805	Secukinumab	8.3	285_S237_L002_R1_001.fastq.gz
sam27	-5.99158	-7.54906	-7.42996	0	27F	1001009	Fat	Psoriasis	BL	LS	BL.LS	Placebo.BL.LS	V2	2017-09-19	805	Placebo	7	27_S155_L003_R1_001.fastq.gz
sam232	1.31142	-19.1142	-3.07836	0	232F	1011005	Fat	Psoriasis	BL	NL	BL.NL	Placebo.BL.NL	V2	2017-06-13	806	Placebo	7	232_S53_L004_R1_001.fastq.gz
sam269	84.122	12.8132	-11.1028	0	269F	1012006	Fat	Psoriasis	BL	LS	BL.LS	Placebo.BL.LS	V2	2017-10-04	805	Placebo	4.1	269_S60_L004_R1_001.fastq.gz
sam28	-3.49962	-16.8907	-6.4929	0	28F	1001009	Fat	Psoriasis	BL	NL	BL.NL	Placebo.BL.NL	V2	2017-09-19	806	Placebo	5.9	28_S156_L003_R1_001.fastq.gz
sam239	3.90313	-0.702927	34.35	0	239F	1011007	Fat	Psoriasis	BL	LS	BL.LS	Secukinumab.BL.LS	V2	2017-06-14	805	Secukinumab	7.5	239_S227_L002_R1_001.fastq.gz
sam290	11.3091	-9.6157	27.532	0	290F	1014011	Fat	Psoriasis	BL	NL	BL.NL	Secukinumab.BL.NL	V2	2017-09-07	806	Secukinumab	6.8	290_S124_L003_R1_001.fastq.gz
sam235	-0.105687	3.62195	23.2682	0	235F	1011006	Fat	Psoriasis	BL	LS	BL.LS	Secukinumab.BL.LS	V2	2017-06-12	805	Secukinumab	5.7	235_S225_L002_R1_001.fastq.gz
sam23	20.8578	16.9121	-19.1134	0	23F	1001008	Fat	Psoriasis	BL	LS	BL.LS	Secukinumab.BL.LS	V2	2017-09-19	805	Secukinumab	7.5	23_S68_L001_R1_001.fastq.gz
sam262	26.1422	-8.59048	-0.495069	0	262F	1012004	Fat	Psoriasis	BL	NL	BL.NL	Placebo.BL.NL	V2	2017-08-08	806	Placebo	8.7	262_S56_L004_R1_001.fastq.gz
sam24	-8.53396	3.39414	-14.6137	0	24F	1001008	Fat	Psoriasis	BL	NL	BL.NL	Secukinumab.BL.NL	V2	2017-09-19	806	Secukinumab	7.4	24_S69_L001_R1_001.fastq.gz
sam286	-15.069	-16.4649	11.4077	0	286F	1014008	Fat	Psoriasis	BL	NL	BL.NL	Secukinumab.BL.NL	V2	2017-08-15	806	Secukinumab	8.6	286_S238_L002_R1_001.fastq.gz
sam236	-10.1494	-3.71075	20.8984	0	236F	1011006	Fat	Psoriasis	BL	NL	BL.NL	Secukinumab.BL.NL	V2	2017-06-12	806	Secukinumab	8.3	236_S226_L002_R1_001.fastq.gz
sam298	-16.55	-16.0295	-17.107	0	298F	1014013	Fat	Psoriasis	BL	NL	BL.NL	Secukinumab.BL.NL	V2	2017-09-25	806	Secukinumab	8.7	298_S130_L003_R1_001.fastq.gz
sam39	-15.5177	-9.73184	11.7952	0	39F	1001012	Fat	Psoriasis	BL	LS	BL.LS	Secukinumab.BL.LS	V2	2017-11-13	805	Secukinumab	8.7	39_S75_L001_R1_001.fastq.gz
sam36	9.22545	-0.533472	11.3698	0	36F	1001011	Fat	Psoriasis	BL	NL	BL.NL	Secukinumab.BL.NL	V2	2017-10-31	806	Secukinumab	8.1	36_S72_L001_R1_001.fastq.gz
sam301	19.8733	-38.4917	-11.8586	0	301F	1014017	Fat	Psoriasis	BL	LS	BL.LS	Secukinumab.BL.LS	V2	2017-12-13	805	Secukinumab	7.4	301_S135_L003_R1_001.fastq.gz
sam35	-18.5494	-16.0584	15.2089	0	35F	1001011	Fat	Psoriasis	BL	LS	BL.LS	Secukinumab.BL.LS	V2	2017-10-31	805	Secukinumab	7.1	35_S71_L001_R1_001.fastq.gz
sam317	15.0092	-12.0311	-20.348	0	317F	1014021	Fat	Psoriasis	BL	LS	BL.LS	Secukinumab.BL.LS	V2	2018-01-31	805	Secukinumab	7.3	317_S143_L003_R1_001.fastq.gz
sam32	-3.16143	-26.1989	16.25	0	32F	1001010	Fat	Psoriasis	BL	NL	BL.NL	Placebo.BL.NL	V2	2017-10-09	806	Placebo	6.9	32_S159_L003_R1_001.fastq.gz
sam309	92.3153	19.7666	-20.8383	0	309F	1014019	Fat	Psoriasis	BL	LS	BL.LS	Secukinumab.BL.LS	V2	2018-01-03	805	Secukinumab	8.5	309_S139_L003_R1_001.fastq.gz
sam302	11.4144	-32.391	-11.5416	0	302F	1014017	Fat	Psoriasis	BL	NL	BL.NL	Secukinumab.BL.NL	V2	2017-12-13	806	Secukinumab	8	302_S136_L003_R1_001.fastq.gz
sam318	46.4553	6.28818	-14.5968	0	318F	1014021	Fat	Psoriasis	BL	NL	BL.NL	Secukinumab.BL.NL	V2	2018-01-31	806	Secukinumab	6.9	318_S144_L003_R1_001.fastq.gz
sam310	89.7492	8.82936	-20.305	0	310F	1014019	Fat	Psoriasis	BL	NL	BL.NL	Secukinumab.BL.NL	V2	2018-01-03	806	Secukinumab	8.9	310_S140_L003_R1_001.fastq.gz
sam464	-18.6901	22.7486	-4.72871	0	464F	1016014	Fat	Healthy Vol.	Control	Normal	Control	Control	V1	2018-11-29	806	Control	6.5	464_S43_L001_R1_001.fastq.gz
sam456	-24.0968	11.6828	-6.24029	0	456F	1016006	Fat	Healthy Vol.	Control	Normal	Control	Control	V1	2018-09-17	806	Control	6.9	456_S37_L001_R1_001.fastq.gz
sam191	-18.5955	0.123784	-4.32907	0	191F	1009007	Fat	Psoriasis	BL	LS	BL.LS	Secukinumab.BL.LS	V2	2017-11-28	805	Secukinumab	9	191_S161_L003_R1_001.fastq.gz
sam467	-28.8017	22.2267	-8.67055	0	467F	1016017	Fat	Healthy Vol.	Control	Normal	Control	Control	V1	2019-01-24	806	Control	6.7	467_S46_L001_R1_001.fastq.gz
sam452	-30.1189	18.7452	-12.2495	0	452F	1016002	Fat	Healthy Vol.	Control	Normal	Control	Control	V1	2018-08-27	806	Control	7	452_S33_L001_R1_001.fastq.gz
sam453	-8.3744	22.9018	-2.53886	0	453F	1016003	Fat	Healthy Vol.	Control	Normal	Control	Control	V1	2018-09-05	806	Control	6.6	453_S34_L001_R1_001.fastq.gz
sam462	-29.9004	24.5207	-7.40798	0	462F	1016012	Fat	Healthy Vol.	Control	Normal	Control	Control	V1	2018-10-29	806	Control	7.4	462_S41_L001_R1_001.fastq.gz
sam454	-21.408	14.6165	-7.13831	0	454F	1016004	Fat	Healthy Vol.	Control	Normal	Control	Control	V1	2018-09-17	806	Control	7	454_S35_L001_R1_001.fastq.gz
sam313	17.2173	-19.0413	-16.2561	0	313F	1014020	Fat	Psoriasis	BL	LS	BL.LS	Placebo.BL.LS	V2	2017-12-20	805	Placebo	7.5	313_S28_L001_R1_001.fastq.gz
sam294	-34.9944	21.3897	-11.2146	0	294F	1014012	Fat	Psoriasis	BL	NL	BL.NL	Placebo.BL.NL	V2	2017-09-07	806	Placebo	8	294_S18_L001_R1_001.fastq.gz
sam273	47.336	0.888443	24.7526	0	273F	1012009	Fat	Psoriasis	BL	LS	BL.LS	Placebo.BL.LS	V2	2017-12-11	805	Placebo	6.1	273_S6_L001_R1_001.fastq.gz
sam459	-36.878	23.561	-8.88677	0	459F	1016009	Fat	Healthy Vol.	Control	Normal	Control	Control	V1	2018-11-05	806	Control	7.5	459_S39_L001_R1_001.fastq.gz
sam258	-10.4228	-3.74889	-4.80746	0	258F	1012001	Fat	Psoriasis	BL	NL	BL.NL	Secukinumab.BL.NL	V2	2017-06-05	806	Secukinumab	9	258_S168_L003_R1_001.fastq.gz
sam281	30.6641	-5.49282	-4.62755	0	281F	1014005	Fat	Psoriasis	BL	LS	BL.LS	Placebo.BL.LS	V2	2017-06-27	805	Placebo	4.2	281_S13_L001_R1_001.fastq.gz
sam277	0.53875	-15.6794	17.1515	0	277F	1013002	Fat	Psoriasis	BL	LS	BL.LS	Placebo.BL.LS	V2	2017-10-31	805	Placebo	7.9	277_S10_L001_R1_001.fastq.gz
sam305	-8.0003	29.4342	-2.40623	0	305F	1014018	Fat	Psoriasis	BL	LS	BL.LS	Placebo.BL.LS	V2	2018-01-08	805	Placebo	7.7	305_S23_L001_R1_001.fastq.gz
sam466	-27.9947	11.7918	21.7439	0	466F	1016016	Fat	Healthy Vol.	Control	Normal	Control	Control	V1	2019-02-12	806	Control	7.9	466_S45_L001_R1_001.fastq.gz
sam458	-21.2707	18.6129	-8.62779	0	458F	1016008	Fat	Healthy Vol.	Control	Normal	Control	Control	V1	2018-09-24	806	Control	6	458_S38_L001_R1_001.fastq.gz
sam451	-36.745	20.8593	-13.6217	0	451F	1016001	Fat	Healthy Vol.	Control	Normal	Control	Control	V1	2018-08-27	806	Control	6.8	451_S32_L001_R1_001.fastq.gz
sam455	-25.3635	23.7631	-6.41584	0	455F	1016005	Fat	Healthy Vol.	Control	Normal	Control	Control	V1	2018-09-10	806	Control	5.5	455_S36_L001_R1_001.fastq.gz
sam465	-33.0305	12.1359	11.7179	0	465F	1016015	Fat	Healthy Vol.	Control	Normal	Control	Control	V1	2019-01-14	806	Control	7.8	465_S44_L001_R1_001.fastq.gz
sam67	-15.9748	15.9612	19.3424	0	67F	1002008	Fat	Psoriasis	BL	LS	BL.LS	Secukinumab.BL.LS	V2	2017-12-19	805	Secukinumab	6.8	67_S48_L001_R1_001.fastq.gz
sam463	-31.2925	17.8024	14.057	0	463F	1016013	Fat	Healthy Vol.	Control	Normal	Control	Control	V1	2018-11-19	806	Control	7.9	463_S42_L001_R1_001.fastq.gz
sam20	-17.5205	14.5422	21.7003	0	20F	1001006	Fat	Psoriasis	BL	NL	BL.NL	Placebo.BL.NL	V2	2017-08-16	806	Placebo	7.2	20_S58_L001_R1_001.fastq.gz
sam274	4.35861	-4.39028	26.7182	0	274F	1012009	Fat	Psoriasis	BL	NL	BL.NL	Placebo.BL.NL	V2	2017-12-11	806	Placebo	6.6	274_S7_L001_R1_001.fastq.gz
sam207	-8.11558	0.626113	23.914	0	207F	1010003	Fat	Psoriasis	BL	LS	BL.LS	Secukinumab.BL.LS	V2	2017-09-25	805	Secukinumab	8.1	207_S165_L003_R1_001.fastq.gz
sam314	-18.5562	6.47119	-9.86863	0	314F	1014020	Fat	Psoriasis	BL	NL	BL.NL	Placebo.BL.NL	V2	2017-12-20	806	Placebo	8.5	314_S29_L001_R1_001.fastq.gz
sam187	-13.5454	-2.36603	-7.41427	0	187F	1009005	Fat	Psoriasis	BL	LS	BL.LS	Placebo.BL.LS	V2	2017-07-31	805	Placebo	7.8	187_S173_L003_R1_001.fastq.gz
sam200	-33.2684	18.1396	-13.6665	0	200F	1009011	Fat	Psoriasis	BL	NL	BL.NL	Secukinumab.BL.NL	V2	2018-01-16	806	Secukinumab	8.3	200_S56_L001_R1_001.fastq.gz
sam293	-33.2252	20.8562	-10.5801	0	293F	1014012	Fat	Psoriasis	BL	LS	BL.LS	Placebo.BL.LS	V2	2017-09-07	805	Placebo	7.9	293_S17_L001_R1_001.fastq.gz
sam31	-16.7089	6.97813	12.4561	0	31F	1001010	Fat	Psoriasis	BL	LS	BL.LS	Placebo.BL.LS	V2	2017-10-09	805	Placebo	5.2	31_S60_L001_R1_001.fastq.gz
sam196	-19.8373	-0.699183	22.1491	0	196F	1009009	Fat	Psoriasis	BL	NL	BL.NL	Secukinumab.BL.NL	V2	2017-12-18	806	Secukinumab	9	196_S163_L003_R1_001.fastq.gz
sam270	84.3998	4.55311	-18.8488	0	270F	1012006	Fat	Psoriasis	BL	NL	BL.NL	Placebo.BL.NL	V2	2017-10-04	806	Placebo	4.3	270_S1_L001_R1_001.fastq.gz
sam461	-27.3918	26.2357	-5.92501	0	461F	1016011	Fat	Healthy Vol.	Control	Normal	Control	Control	V1	2018-10-22	806	Control	5.9	461_S40_L001_R1_001.fastq.gz
sam98	-5.79398	-25.4242	-8.40502	0	98F	1005001	Fat	Psoriasis	BL	NL	BL.NL	Placebo.BL.NL	V2	2017-09-05	806	Placebo	8.1	98_S174_L003_R1_001.fastq.gz
sam89	-31.3458	26.293	-1.71376	0	89F	1004007	Fat	Psoriasis	BL	LS	BL.LS	Secukinumab.BL.LS	V2	2017-12-20	805	Secukinumab	8.6	89_S108_L001_R1_001.fastq.gz
sam40	-19.2515	-10.5237	12.5006	0	40F	1001012	Fat	Psoriasis	BL	NL	BL.NL	Secukinumab.BL.NL	V2	2017-11-13	806	Secukinumab	7.8	40_S76_L001_R1_001.fastq.gz
sam82	-19.8133	8.48055	-10.4159	0	82F	1004005	Fat	Psoriasis	BL	NL	BL.NL	Secukinumab.BL.NL	V2	2017-10-19	806	Secukinumab	7.6	82_S105_L001_R1_001.fastq.gz
sam51	31.7764	27.8993	-9.23268	0	51F	1002003	Fat	Psoriasis	BL	LS	BL.LS	Secukinumab.BL.LS	V2	2017-07-26	805	Secukinumab	5.7	51_S83_L001_R1_001.fastq.gz
sam93	-31.7913	4.26563	-14.3414	0	93F	1004008	Fat	Psoriasis	BL	LS	BL.LS	Secukinumab.BL.LS	V2	2018-01-17	805	Secukinumab	9.4	93_S114_L001_R1_001.fastq.gz
sam90	-23.8163	-3.80052	-8.39856	0	90F	1004007	Fat	Psoriasis	BL	NL	BL.NL	Secukinumab.BL.NL	V2	2017-12-20	806	Secukinumab	9.5	90_S109_L001_R1_001.fastq.gz
sam64	3.90557	0.860122	27.1788	0	64F	1002007	Fat	Psoriasis	BL	NL	BL.NL	Secukinumab.BL.NL	V2	2017-11-14	806	Secukinumab	8.2	64_S94_L001_R1_001.fastq.gz
sam63	5.90568	11.9091	27.8019	0	63F	1002007	Fat	Psoriasis	BL	LS	BL.LS	Secukinumab.BL.LS	V2	2017-11-14	805	Secukinumab	8	63_S93_L001_R1_001.fastq.gz
sam59	20.6126	-12.9114	-8.45754	0	59F	1002006	Fat	Psoriasis	BL	LS	BL.LS	Placebo.BL.LS	V2	2017-10-31	805	Placebo	8.2	59_S164_L003_R1_001.fastq.gz
sam74	-21.1878	3.31072	-9.18313	0	74F	1003003	Fat	Psoriasis	BL	NL	BL.NL	Secukinumab.BL.NL	V2	2017-11-08	806	Secukinumab	7	74_S100_L001_R1_001.fastq.gz
sam68	-13.1221	-3.48833	22.4266	0	68F	1002008	Fat	Psoriasis	BL	NL	BL.NL	Secukinumab.BL.NL	V2	2017-12-19	806	Secukinumab	8.8	68_S95_L001_R1_001.fastq.gz
sam97	-10.5746	-26.8754	-11.8494	0	97F	1005001	Fat	Psoriasis	BL	LS	BL.LS	Placebo.BL.LS	V2	2017-09-05	805	Placebo	8.6	97_S173_L003_R1_001.fastq.gz
sam52	41.1889	23.1137	-14.0896	0	52F	1002003	Fat	Psoriasis	BL	NL	BL.NL	Secukinumab.BL.NL	V2	2017-07-26	806	Secukinumab	3	52_S84_L001_R1_001.fastq.gz
sam85	-2.91488	-13.566	25.4061	0	85F	1004006	Fat	Psoriasis	BL	LS	BL.LS	Placebo.BL.LS	V2	2017-12-28	805	Placebo	9.2	85_S168_L003_R1_001.fastq.gz
sam43	14.9441	9.38101	19.7769	0	43F	1001013	Fat	Psoriasis	BL	LS	BL.LS	Secukinumab.BL.LS	V2	2018-01-03	805	Secukinumab	6.8	43_S79_L001_R1_001.fastq.gz
sam47	-6.07377	-20.0498	-14.7882	0	47F	1002001	Fat	Psoriasis	BL	LS	BL.LS	Placebo.BL.LS	V2	2017-06-20	805	Placebo	7.4	47_S161_L003_R1_001.fastq.gz
sam78	23.5003	23.9349	29.9794	0	78F	1003004	Fat	Psoriasis	BL	NL	BL.NL	Secukinumab.BL.NL	V2	2018-01-08	806	Secukinumab	7.8	78_S103_L001_R1_001.fastq.gz
sam5	6.77053	-23.7073	-18.2129	0	5F	1001002	Fat	Psoriasis	BL	LS	BL.LS	Secukinumab.BL.LS	V2	2017-05-22	805	Secukinumab	8.6	5_S61_L001_R1_001.fastq.gz
sam81	-11.8015	-1.2742	-13.5449	0	81F	1004005	Fat	Psoriasis	BL	LS	BL.LS	Secukinumab.BL.LS	V2	2017-10-19	805	Secukinumab	5.9	81_S104_L001_R1_001.fastq.gz
sam77	26.8457	20.4859	27.7508	0	77F	1003004	Fat	Psoriasis	BL	LS	BL.LS	Secukinumab.BL.LS	V2	2018-01-08	805	Secukinumab	5.6	77_S102_L001_R1_001.fastq.gz
sam6	-7.32595	-17.4468	-13.0662	0	6F	1001002	Fat	Psoriasis	BL	NL	BL.NL	Secukinumab.BL.NL	V2	2017-05-22	806	Secukinumab	8.9	6_S62_L001_R1_001.fastq.gz
sam56	0.378381	7.96538	-4.39406	0	56F	1002005	Fat	Psoriasis	BL	NL	BL.NL	Secukinumab.BL.NL	V2	2017-10-11	806	Secukinumab	6.9	56_S88_L001_R1_001.fastq.gz
sam48	-8.89319	-19.0924	-13.4933	0	48F	1002001	Fat	Psoriasis	BL	NL	BL.NL	Placebo.BL.NL	V2	2017-06-20	806	Placebo	8.3	48_S162_L003_R1_001.fastq.gz
sam73	-9.0612	7.15052	-8.15209	0	73F	1003003	Fat	Psoriasis	BL	LS	BL.LS	Secukinumab.BL.LS	V2	2017-11-08	805	Secukinumab	7.8	73_S99_L001_R1_001.fastq.gz
sam55	35.9552	21.3643	-2.17874	0	55F	1002005	Fat	Psoriasis	BL	LS	BL.LS	Secukinumab.BL.LS	V2	2017-10-11	805	Secukinumab	6.8	55_S87_L001_R1_001.fastq.gz

## Sheet: Fig. 1D
	SYMBOL	Control	Psoriasis.BL.NL	Psoriasis.BL.LS	FCH_Psoriasis.BL.NL.vs.Control	pvals_Psoriasis.BL.NL.vs.Control	FCH_Psoriasis.BL.LS.vs.Control	pvals_Psoriasis.BL.LS.vs.Control
ENSG00000143556	S100A7	-3.09862	-0.84323	0.334909	4.77	0.0095	10.8	8.48e-05
ENSG00000124102	PI3	-1.53826	0.712455	1.66493	4.76	0.000305	9.21	3.82e-07
ENSG00000169469	SPRR1B	-4.14545	-1.8749	-1.08601	4.83	0.007	8.34	0.000277
ENSG00000203785	SPRR2E	-3.90858	-1.63614	-0.886664	4.83	0.0122	8.12	0.000831
ENSG00000148346	LCN2	-2.02631	-0.397134	0.836301	3.09	0.0463	7.27	0.000485
ENSG00000241794	SPRR2A	-4.07849	-2.30406	-1.25773	3.42	0.0179	7.07	0.000178
ENSG00000188508	KRTDAP	-3.26359	-1.14737	-0.521806	4.34	0.0219	6.69	0.00285
ENSG00000163216	SPRR2D	-4.09943	-2.16074	-1.40153	3.83	0.0228	6.49	0.0015
ENSG00000189001	SBSN	-2.62576	-0.453467	0.0185644	4.51	0.0297	6.25	0.00771
ENSG00000178363	CALML3	-3.29108	-1.38198	-0.75343	3.76	0.057	5.81	0.0109
ENSG00000159516	SPRR2G	-4.00359	-2.24241	-1.60825	3.39	0.0371	5.26	0.0044
ENSG00000169474	SPRR1A	-4.25735	-2.65201	-1.93897	3.04	0.0331	4.99	0.00204
ENSG00000205420	KRT6A	-0.10233	1.34586	2.21661	2.73	0.24	4.99	0.0583
ENSG00000204539	CDSN	-3.14456	-1.08871	-0.839813	4.16	0.0454	4.94	0.0236
ENSG00000221792	MIR1282	-3.10706	-0.784926	-0.822224	5	7.46e-08	4.87	8.49e-08
ENSG00000167656	LY6D	-2.19224	-0.221735	0.0515226	3.92	0.0107	4.74	0.0034
ENSG00000167768	KRT1	-0.0905522	1.97685	2.04661	4.19	0.0193	4.4	0.0145
ENSG00000178934	LGALS7B	-3.42875	-1.75064	-1.31064	3.2	0.061	4.34	0.0172
ENSG00000171446	KRT27	-3.41331	-1.61221	-1.32292	3.48	0.0394	4.26	0.0159
ENSG00000163202	LCE3D	-4.25735	-2.80155	-2.18485	2.74	0.0401	4.21	0.00337
ENSG00000012223	LTF	3.7406	4.64663	5.8102	1.87	0.123	4.2	0.000458
ENSG00000184330	S100A7A	-4.25735	-3.10316	-2.22439	2.23	0.0921	4.09	0.00299
ENSG00000178372	CALML5	-1.01979	0.366356	0.998776	2.61	0.243	4.05	0.0865
ENSG00000172867	KRT2	-3.44462	-1.45907	-1.43007	3.96	0.0525	4.04	0.0467
ENSG00000139648	KRT71	-3.91598	-2.23627	-1.93434	3.2	0.0952	3.95	0.0469
ENSG00000206073	SERPINB4	-4.25735	-3.12597	-2.28056	2.19	0.0947	3.94	0.00347
ENSG00000180139	ACTA2-AS1	-3.08483	-1.06126	-1.14916	4.07	2.4e-05	3.83	4.22e-05
ENSG00000226482	ADIPOQ-AS1	-2.90448	-0.525621	-0.98737	5.2	0.000781	3.78	0.00584
ENSG00000170465	KRT6C	-3.36786	-2.23764	-1.47438	2.19	0.165	3.72	0.0194
ENSG00000204538	PSORS1C2	-3.9724	-2.32772	-2.09174	3.13	0.0785	3.68	0.0422
ENSG00000143546	S100A8	2.81342	4.6492	4.67703	3.57	0.000443	3.64	0.000315
ENSG00000186832	KRT16	1.38489	3.07879	3.23551	3.24	0.0488	3.61	0.0297
ENSG00000057149	SERPINB3	-4.1908	-2.80232	-2.35068	2.62	0.0404	3.58	0.00632
ENSG00000094796	KRT31	-4.19504	-2.42622	-2.40249	3.41	0.0733	3.46	0.0665
ENSG00000229807	XIST	-0.0997922	1.26136	1.67374	2.57	0.218	3.42	0.106
ENSG00000175793	SFN	0.632719	1.96681	2.36768	2.52	0.123	3.33	0.0433
ENSG00000105141	CASP14	-3.62189	-2.19833	-1.91202	2.68	0.121	3.27	0.0604
ENSG00000140465	CYP1A1	-0.209333	1.4658	1.4283	3.19	0.101	3.11	0.104
ENSG00000125780	TGM3	-2.51625	-0.837312	-0.879708	3.2	0.0196	3.11	0.0214
ENSG00000163220	S100A9	4.35561	5.91188	5.97231	2.94	0.00113	3.07	0.000638
ENSG00000135443	KRT85	-4.07236	-2.65127	-2.45812	2.68	0.153	3.06	0.101
ENSG00000197641	SERPINB13	-4.16159	-3.03291	-2.55454	2.19	0.107	3.05	0.0209
ENSG00000204897	KRT25	-3.6126	-2.11802	-2.01669	2.82	0.128	3.02	0.101
ENSG00000100170	SLC5A1	-1.52229	-0.683268	0.0746115	1.79	0.261	3.02	0.0314
ENSG00000126233	SLURP1	-4.16096	-3.01303	-2.57227	2.22	0.102	3.01	0.0229
ENSG00000136695	IL36RN	-3.93062	-2.74401	-2.35745	2.28	0.113	2.98	0.0343
ENSG00000254681	PKD1P5	0.129409	1.7504	1.69899	3.08	0.000225	2.97	0.000298
ENSG00000185479	KRT6B	-0.0029588	0.715214	1.53944	1.65	0.572	2.91	0.221
ENSG00000167754	KLK5	-3.06098	-1.62595	-1.5233	2.7	0.0947	2.9	0.0704
ENSG00000196805	SPRR2B	-3.82378	-2.99492	-2.29566	1.78	0.221	2.88	0.0235
ENSG00000008438	PGLYRP1	-3.37761	-1.67998	-1.93442	3.24	0.00011	2.72	0.000815
ENSG00000171223	JUNB	3.83212	5.49074	5.2995	3.16	5.05e-05	2.77	0.000264
ENSG00000203782	LOR	-3.92375	-2.35564	-2.51901	2.97	0.0467	2.65	0.0712
ENSG00000197582	GPX1P1	-1.19846	0.369801	0.120665	2.97	0.00812	2.5	0.0238
ENSG00000213638	ADAT3	-2.34987	-0.783058	-0.944287	2.96	1.53e-05	2.65	7.91e-05
ENSG00000262814	MRPL12	0.00628855	1.566	1.41704	2.95	0.000152	2.66	0.000503
ENSG00000240972	MIF	2.11163	3.66502	3.63044	2.94	4.71e-05	2.87	5.65e-05
ENSG00000255443	CD44-AS1	-3.62909	-2.09143	-2.28823	2.9	3.51e-05	2.53	0.000239
ENSG00000253958	CLDN23	-2.37986	-0.850532	-1.02354	2.89	2.61e-06	2.56	2.17e-05
ENSG00000232629	HLA-DQB2	1.11033	2.61415	2.54885	2.84	0.00261	2.71	0.00355
ENSG00000227766	HCG4P5	-0.669872	0.823447	0.689159	2.82	1.08e-05	2.57	4.66e-05
ENSG00000169583	CLIC3	-1.21376	0.278065	0.193531	2.81	0.00324	2.65	0.00491
ENSG00000258429	PDF	-3.2165	-1.7244	-1.87369	2.81	9.69e-06	2.54	5.11e-05
ENSG00000187942	LDLRAD2	-0.305955	1.13475	0.900226	2.71	7.13e-05	2.31	0.000699
ENSG00000118094	TREH	-3.49113	-2.04836	-2.382	2.72	0.000323	2.16	0.00478
ENSG00000105205	CLC	-1.41494	0.0285982	-0.296044	2.72	0.00436	2.17	0.0246

## Sheet: Fig. 2A
© 2000-2026 QIAGEN. All rights reserved.
Ingenuity Canonical Pathways	-log(p-value)	Ratio	z-score	Molecules
Antimicrobial peptides	2.61	0.206	2.646	LCN2,LTF,PI3,S100A7,S100A7A,S100A8,S100A9
Neutrophil degranulation	2.81	0.0903	2.287	ADAM8,ADGRG3,AGL,ALDOC,ARHGAP45,ASAH1,ATP6V0C,ATP8A1,CD36,CFP,CLEC4D,CXCL1,ENPP4,FCN1,FPR2,ITGAV,KRT1,LCN2,LTF,MGST1,MIF,MMP25,NDUFC2,PGLYRP1,PTGES2,PYCARD,RAB18,RAB24,RAP1A,RAP2C,S100A12,S100A7,S100A8,S100A9,S100P,SCAMP1,SDCBP,SERPINA1,SERPINB3,SIGLEC14,SIRPB1,TBC1D10C,TXNDC5
Role of IL-17A in Psoriasis	3.14	0.357	2.236	CXCL1,DEFB4A/DEFB4B,S100A7,S100A8,S100A9
Th2 Pathway	2.75	0.124	1.698	ACVR1C,BHLHE41,BMPR2,CXCR4,CXCR6,DLL1,HLA-DOB,HLA-DQA2,HLA-DQB2,IL13,JAG2,JAK3,PIK3C2A,PIK3CA,TGFBR3,TNFRSF4,TSLP
Role of Osteoblasts in Rheumatoid Arthritis Signaling Pathway	1.97	0.0943	1.46	ALPL,APC2,BMP3,BMPR2,CSNK1G2,FZD2,IL13,IL36G,IL6ST,JAK3,LEF1,LTB,MMP11,MMP17,MMP23B,MMP25,PIK3C2A,PIK3CA,PROK1,SMAD5,SMAD9,TNFSF15,WNT6
Leukocyte Extravasation Signaling	1.61	0.0933	1.213	ARHGAP4,ARHGAP5,BCAR1,CLDN23,CTNNA3,CXCR4,EDIL3,GNAI1,ICAM3,MAPK13,MMP11,MMP17,MMP23B,MMP25,NCF1,PIK3C2A,PIK3CA,RAP1A
Differential Regulation of Cytokine Production in Intestinal Epithelial Cells by IL-17A and IL-17F	1.43	0.174	1	CXCL1,DEFB4A/DEFB4B,IL13,LCN2
Role of JAK family kinases in IL-6-type Cytokine Signaling	2.34	0.139	0.905	BIRC5,CEBPD,FOS,IL6ST,JUNB,LIFR,MAPK13,POMC,PROK1,SERPINA1,VIP
Role of Chondrocytes in Rheumatoid Arthritis Signaling Pathway	4.89	0.156	0.853	ADAMTS5,CEBPA,CEBPD,CXCR4,FOS,GNB1L,IL1RL2,IL36G,IL36RN,IL6ST,MAPK13,MMP11,MMP17,MMP23B,MMP25,PPP3CA,PPP3CB,PPP3R1,PRKAA1,PRKAA2,PROK1,PYCARD
MHC class II antigen presentation	1.6	0.103	0.832	AP1S2,CAPZA2,HLA-DOB,HLA-DQA2,HLA-DQB2,KIF20A,KIF26A,KIF4A,KIF5B,SEC24A,SH3GL2,TUBA4A,TUBB3
IL-27 Signaling Pathway	1.55	0.102	0.832	GADD45G,HLA-F,HLA-G,IL13,IL1RL2,IL6ST,JAK3,LPAR6,MAPK13,PIK3C2A,PIK3CA,PYCARD,RORA
IL-17 Signaling	1.46	0.0909	0.243	CCL17,CXCL1,DEFB132,DEFB4A/DEFB4B,FOS,IL13,IL36G,LCN2,LTB,MAPK13,PIK3C2A,PIK3CA,PROK1,RAP1A,RGS13,RRAS2,TNFSF15
Interleukin-4 and Interleukin-13 signaling	4.95	0.173	0.229	ALOX15,ANXA1,BIRC5,CD36,CEBPD,FCER2,FGF2,FOS,FSCN1,IL13,JAK3,JUNB,LAMA5,LCN2,MAOA,POMC,RORA,SOCS5,ZEB1
JAK/STAT Signaling	1.39	0.11	-0.333	FOS,GNAQ,JAK3,PIK3C2A,PIK3CA,RAP1A,RRAS2,SOCS4,SOCS5
Role of Macrophages, Fibroblasts and Endothelial Cells in Rheumatoid Arthritis	1.65	0.0841	-0.577	APC2,CEBPA,CEBPD,CSNK1G2,F2RL1,FGF2,FOS,FZD2,GNAQ,IGHM,IL1RL2,IL36G,IL36RN,IL6ST,LEF1,LTB,MIF,PIK3C2A,PIK3CA,PLCB1,PPP3CA,PPP3CB,PPP3R1,PROK1,RAP1A,RRAS2,TRAF4,WNT6
STAT3 Pathway	2.42	0.119	-0.577	BMPR2,FGF2,GHR,IL1RL2,IL21R,IL6ST,IL9R,MAP3K20,MAP3K9,MAPK13,NTRK1,RAP1A,RRAS2,SOCS4,SOCS5,TGFBR3
Protein Kinase A Signaling	1.8	0.0827	-0.962	AKAP11,AKAP7,BAD,CDC25C,DUSP2,ENPP1,GNA13,GNAI1,GNAQ,GNB1L,GNG2,H1-10,LEF1,MYH2,MYL11,PDE11A,PDE3B,PDE4B,PDE5A,PDE8B,PLCB1,PLN,PPP1CB,PPP3CA,PPP3CB,PPP3R1,PRKAR2B,PTEN,PTPRQ,PTPRR,RAP1A,SFN,SMPDL3B,TNNI2
TGF-β Signaling	1.7	0.113	-1.414	ACVR1C,AMH,BMPR2,FOS,IRF7,MAPK13,RAP1A,RRAS2,SMAD5,SMAD9,VDR
HEY1 Signaling Pathway	4.45	0.143	-1.706	ACVR1C,BMP3,BMP5,BMP8A,BMPR2,BPNT2,DLL1,E2F2,ERBB4,JAG2,MMP11,MMP17,MMP23B,MMP25,PIK3C2A,PIK3CA,PRKAA1,PRKAA2,PROK1,RBPJ,SMAD5,SMAD9,TGFBR3
Tumor Microenvironment Pathway	2.58	0.112	-1.789	BAD,CXCR4,FGF12,FGF2,FGF9,FOS,HLA-F,HLA-G,IL13,LEPR,MMP11,MMP17,MMP23B,MMP25,PIK3C2A,PIK3CA,PROK1,RAP1A,RRAS2,TSLP
Molecular Mechanisms of Cancer	3.37	0.0841	-1.886	ADGRB1,ADGRG3,ADGRL4,AGTR1,APC2,ARHGEF16,BAD,BMP3,BMP5,BMP8A,BMPR2,CCND2,CCR2,CDC25C,CDKN2B,CRHR2,CXCR6,E2F2,F2RL1,FGF2,FOS,FPR2,FZD2,GHR,GNA13,GNAI1,GNAQ,GNB1L,GNG2,GPR137C,GPR150,GPR160,GPR180,GPR3,GPR34,GPR82,HDAC9,IL1RL2,IL21R,IL6ST,IL9R,ITGAV,JAK3,LEF1,LHCGR,LPAR6,MAPK13,MMP11,MMP17,MMP23B,MMP25,NMUR1,NPY1R,NPY5R,OPRK1,P2RY14,PAK4,PIK3C2A,PIK3CA,PLCB1,PRKAR2B,PTGER3,PTGFR,RAP1A,RBPJ,RHOQ,RRA…
Insulin processing	1.31	0.16	-2	CLTRN,ERO1B,EXOC5,KIF5B
White Adipose Tissue Browning Pathway	0.429	0.0652	-2.333	CACNA2D1,GUCY1A2,KLB,MAPK13,PPARG,PRKAA1,PRKAA2,PRKAR2B,PRKG1
IL-8 Signaling	2.12	0.1	-2.5	ANGPT1,CCND2,CXCL1,FOS,GNA13,GNAI1,GNAQ,GNB1L,GNG2,ITGAV,LIMK2,NCF1,NOX4,PIK3C2A,PIK3CA,PLD5,PROK1,RAB11FIP2,RAP1A,RHOQ,RRAS2
G alpha (q) signalling events	1.72	0.0977	-2.668	AGTR1,ANXA1,F2RL1,FPR2,GNAQ,GNG2,LPAR6,NMUR1,PIK3CA,PLCB1,PROK1,PTGFR,RGS13,RGS17,RGS19,RGS5,TAC1

## Sheet: Fig. 2B
© 2000-2026 QIAGEN. All rights reserved.
Symbol	Entrez Gene Name	Ensembl	Expr Log Ratio	Expr p-value	Expr False Discovery Rate (q-value)	Expected	Location	Type(s)	Biomarker Application(s)	Drug(s)	Entrez Gene ID for Human	Entrez Gene ID for Mouse	Entrez Gene ID for Rat
LCN2	lipocalin 2	ENSG00000148346	2.86	0.000485	0.000485	Up	Extracellular Space	transporter	diagnosis,unspecified application		3934	16819	170496
DEFB4A/DEFB4B		ENSG00000171711	1.39	0.0109	0.0109	Up	Other	other
IL36G	interleukin 36 gamma	ENSG00000136688	1.24	0.0335	0.0335	Up	Extracellular Space	cytokine			56300	215257	499744
FOS	Fos proto-oncogene, AP-1 transcription factor subunit	ENSG00000170345	1.22	0.0454	0.0454	Up	Nucleus	transcription regulator	diagnosis,efficacy		2353	14281	314322
LTB	lymphotoxin beta	ENSG00000227507	1.13	0.000131	0.000131	Up	Extracellular Space	cytokine	safety,unspecified application		4050	16994	361795
CXCL1	C-X-C motif chemokine ligand 1	ENSG00000163739	1.1	0.0113	0.0113	Up	Extracellular Space	cytokine	disease progression		2919
CCL17	C-C motif chemokine ligand 17	ENSG00000102970	0.95	0.0465	0.0465	Up	Extracellular Space	cytokine			6361	20295	117518
MAPK13	mitogen-activated protein kinase 13	ENSG00000156711	0.69	0.0284	0.0284	Up	Cytoplasm	kinase		talmapimod	5603	26415	29513
TNFSF15	TNF superfamily member 15	ENSG00000181634	0.6	0.0258	0.0258	Up	Extracellular Space	cytokine			9966	326623	252878
PIK3CA	phosphatidylinositol-4,5-bisphosphate 3-kinase catalytic subunit alpha	ENSG00000121879	-0.6	0.000114	0.000114	Up	Cytoplasm	kinase	efficacy,prognosis,response to therapy	alpelisib,alpelisib/fulvestrant,AS-702630,ASN003,AZD8835,BAY1082439,bimiralisib,BPI-21668,buparlisib,CLR457,CNIO-PI3Ki,copanlisib,dactolisib,ETP-45658,ETP-45797,ETP-45799,ETP-45867,ETP-45871,ETP-45874,ETP-45875,ETP-45876,ETP-5935,ETP-6531,ETP-7382,ETP-8162,GDC-0326,GNE-102,GNE-490,GNE-493,GNE-672,HS-10352,inavolisib,LOXO-783,MLN1316,MTX-216,NVS-PI3-2,PI-103,PI-540,PI-620,pictilisib,PIK-93,pilaral…	5290	18706	170911
RRAS2	RAS related 2	ENSG00000133818	-0.66	6.36e-05	6.36e-05	Up	Plasma Membrane	enzyme			22800	66922	365355
RAP1A	RAP1A, member of RAS oncogene family	ENSG00000116473	-0.68	1.73e-08	1.73e-08	Up	Cytoplasm	enzyme			5906	109905	295347
IL13	interleukin 13	ENSG00000169194	-0.8	0.00766	0.00766	Up	Extracellular Space	cytokine	diagnosis,efficacy,response to therapy,unspecified application	cendakimab,lebrikizumab,tralokinumab	3596	16163	116553
PIK3C2A	phosphatidylinositol-4-phosphate 3-kinase catalytic subunit type 2 alpha	ENSG00000011405	-0.91	4.77e-07	4.77e-07	Up	Cytoplasm	kinase			5286	18704	361632
RGS13	regulator of G protein signaling 13	ENSG00000127074	-1.03	0.000137	0.000137	Up	Nucleus	enzyme			6003	246709	498246
PROK1	prokineticin 1	ENSG00000143125	-1.3	0.00241	0.00241	Up	Extracellular Space	growth factor			84432	246691	192205
DEFB132	defensin beta 132	ENSG00000186458	-1.67	0.024	0.024	Up	Extracellular Space	other			400830

## Sheet: Fig. 3A
ENSAMBLE ID	SYMBOL	lgFCH_Psoriasis.OVER90.BL.LS.vs.Control.OVER90	FCH_Psoriasis.OVER90.BL.LS.vs.Control.OVER90	pvals_Psoriasis.OVER90.BL.LS.vs.Control.OVER90	fdrs_Psoriasis.OVER90.BL.LS.vs.Control.OVER90	lgFCH_Psoriasis.OVER90.vs.UNDER90.BL.LS	FCH_Psoriasis.OVER90.vs.UNDER90.BL.LS	pvals_Psoriasis.OVER90.vs.UNDER90.BL.LS	fdrs_Psoriasis.OVER90.vs.UNDER90.BL.LS
ENSG00000237683	NA	0.9	1.86	0.024	0.024	0.23	1.18	0.281	0.281
ENSG00000228463		-1.42	-2.68	0.0256	0.0256	-0.45	-1.37	0.195	0.195
ENSG00000225972	MTND1P23	-0.82	-1.76	0.381	0.381	-0.66	-1.58	0.199	0.199
ENSG00000237973	MTCO1P12	-0.14	-1.1	0.803	0.803	0.06	1.05	0.829	0.829
ENSG00000229344	MTCO2P12	-1.08	-2.12	0.00916	0.00916	-0.1	-1.07	0.651	0.651
ENSG00000240409	MTATP8P1	-1.16	-2.24	0.00438	0.00438	-0.14	-1.1	0.52	0.52
ENSG00000198744	MTCO3P12	-0.83	-1.78	0.0924	0.0924	0.19	1.14	0.489	0.489
ENSG00000224956	NA	1.33	2.51	6.61e-05	6.61e-05	0.14	1.1	0.422	0.422
ENSG00000187961	KLHL17	1.01	2.01	5.9e-05	5.9e-05	0.2	1.15	0.13	0.13
ENSG00000188290	HES4	1.38	2.61	0.000205	0.000205	0.53	1.44	0.00877	0.00877
ENSG00000187608	ISG15	1.45	2.73	2.29e-05	2.29e-05	0.15	1.11	0.403	0.403
ENSG00000188157	AGRN	1.41	2.66	3.03e-06	3.03e-06	0.59	1.51	0.000274	0.000274
ENSG00000131591	C1orf159	1.01	2.01	4.27e-05	4.27e-05	0.29	1.23	0.0265	0.0265
ENSG00000186891	TNFRSF18	1.1	2.14	0.0136	0.0136	0.18	1.13	0.467	0.467
ENSG00000186827	TNFRSF4	1.16	2.23	0.00475	0.00475	-0.08	-1.06	0.703	0.703
ENSG00000184163	C1QTNF12	1	2	0.00936	0.00936	0.08	1.06	0.688	0.688
ENSG00000224051	CPTP	1	2	0.000953	0.000953	0.19	1.14	0.234	0.234
ENSG00000169962	TAS1R3	0.66	1.58	0.118	0.118	0.08	1.05	0.743	0.743
ENSG00000179403	VWA1	1.4	2.64	6.72e-08	6.72e-08	0.4	1.32	0.00341	0.00341
ENSG00000215915	ATAD3C	0.62	1.53	0.039	0.039	0.38	1.31	0.0193	0.0193
ENSG00000197785	ATAD3A	0.93	1.91	0.000323	0.000323	0.11	1.08	0.434	0.434
ENSG00000228594	FNDC10	1.51	2.84	0.0011	0.0011	0.71	1.63	0.00495	0.00495
ENSG00000197530	MIB2	1.11	2.16	2.86e-05	2.86e-05	0.12	1.08	0.408	0.408
ENSG00000189409	MMP23B	1.55	2.93	0.00747	0.00747	0.51	1.43	0.104	0.104
ENSG00000234396		-0.9	-1.87	0.0197	0.0197	-0.17	-1.12	0.431	0.431
ENSG00000197921	HES5	0.69	1.62	0.144	0.144	-0.47	-1.39	0.0683	0.0683
ENSG00000272449		0.99	1.98	0.00818	0.00818	0.27	1.21	0.18	0.18
ENSG00000130762	ARHGEF16	1.01	2.02	0.0341	0.0341	-0.32	-1.24	0.225	0.225
ENSG00000162591	MEGF6	1.48	2.78	5.23e-05	5.23e-05	0.97	1.96	1.68e-06	1.68e-06
ENSG00000130940	CASZ1	1.33	2.52	0.00937	0.00937	0.57	1.48	0.0428	0.0428
ENSG00000188984	AADACL3	-0.76	-1.69	0.402	0.402	0.26	1.2	0.604	0.604
ENSG00000178715		-0.88	-1.84	0.0406	0.0406	-0.37	-1.29	0.114	0.114
ENSG00000173641	HSPB7	-0.79	-1.73	0.202	0.202	-0.11	-1.08	0.739	0.739
ENSG00000187144	SPATA21	-0.19	-1.14	0.647	0.647	-0.3	-1.23	0.175	0.175
ENSG00000058453	CROCC	0.99	1.98	4.29e-06	4.29e-06	0.23	1.18	0.0408	0.0408
ENSG00000159339	PADI4	0.21	1.16	0.767	0.767	-0.4	-1.32	0.302	0.302
ENSG00000211454	AKR7L	-0.27	-1.21	0.281	0.281	0.28	1.21	0.047	0.047
ENSG00000162551	ALPL	1.35	2.55	0.000749	0.000749	0.52	1.44	0.0164	0.0164
ENSG00000187942	LDLRAD2	1.27	2.42	0.0135	0.0135	0.2	1.15	0.466	0.466
ENSG00000007968	E2F2	1.25	2.38	0.0453	0.0453	0.86	1.82	0.0125	0.0125
ENSG00000189266	PNRC2	-1.1	-2.15	0.0809	0.0809	-0.21	-1.15	0.552	0.552
ENSG00000142661	MYOM3	1.12	2.18	0.0125	0.0125	0.94	1.92	0.000174	0.000174
ENSG00000169504	CLIC4	-0.69	-1.62	0.0152	0.0152	0.06	1.04	0.705	0.705
ENSG00000176083	ZNF683	1.04	2.05	0.0314	0.0314	0.15	1.11	0.564	0.564
ENSG00000175793	SFN	2.69	6.46	0.031	0.031	1.06	2.08	0.121	0.121
ENSG00000142765	SYTL1	1.56	2.95	0.0112	0.0112	0.58	1.49	0.0852	0.0852
ENSG00000181773	GPR3	0.84	1.79	0.0643	0.0643	0.33	1.26	0.182	0.182
ENSG00000126709	IFI6	0.61	1.53	0.0259	0.0259	0.13	1.09	0.383	0.383
ENSG00000130768	SMPDL3B	1.15	2.21	0.0574	0.0574	1.26	2.39	0.000197	0.000197
ENSG00000253304	TMEM200B	-0.72	-1.65	0.0102	0.0102	-0.31	-1.24	0.0407	0.0407
ENSG00000160062	ZBTB8A	-0.67	-1.59	0.000227	0.000227	-0.05	-1.04	0.579	0.579
ENSG00000121900	TMEM54	1.03	2.04	0.00364	0.00364	0.13	1.1	0.482	0.482
ENSG00000163867	ZMYM6	-0.7	-1.62	3.8e-05	3.8e-05	-0.1	-1.07	0.27	0.27
ENSG00000197056	ZMYM1	-1.13	-2.19	0.000115	0.000115	-0.46	-1.38	0.00366	0.00366
ENSG00000142694	EVA1B	1.55	2.94	2.5e-05	2.5e-05	0.62	1.54	0.00189	0.00189
ENSG00000163874	ZC3H12A	1.51	2.85	0.00181	0.00181	0.66	1.58	0.0121	0.0121
ENSG00000158315	RHBDL2	0.49	1.4	0.256	0.256	-0.22	-1.17	0.346	0.346
ENSG00000255103	NA	0.9	1.87	0.106	0.106	-0.4	-1.32	0.191	0.191
ENSG00000183682	BMP8A	1.48	2.8	0.000535	0.000535	0.93	1.91	8.16e-05	8.16e-05
ENSG00000237624	OXCT2P1	0.66	1.58	0.179	0.179	-0.26	-1.2	0.332	0.332
ENSG00000182109		0.7	1.63	0.00107	0.00107	0.06	1.04	0.593	0.593
ENSG00000084073	ZMPSTE24	-0.67	-1.59	0.000447	0.000447	-0.02	-1.02	0.818	0.818
ENSG00000236876	TMSB4XP1	-1.38	-2.6	0.00125	0.00125	0.42	1.33	0.0717	0.0717
ENSG00000227533	SLC2A1-AS1	0.38	1.3	0.295	0.295	-0.56	-1.47	0.00568	0.00568
ENSG00000225721		1.07	2.1	0.0143	0.0143	0.06	1.04	0.8	0.8
ENSG00000085999	RAD54L	0.59	1.5	0.192	0.192	0.32	1.25	0.199	0.199
ENSG00000186160	CYP4Z1	-1.05	-2.08	0.0484	0.0484	-0.75	-1.68	0.0106	0.0106
ENSG00000162365	CYP4A22	-0.91	-1.88	0.0382	0.0382	-0.6	-1.51	0.0131	0.0131
ENSG00000162366	PDZK1IP1	1.48	2.79	0.0564	0.0564	0.41	1.33	0.329	0.329
ENSG00000162368	CMPK1	-0.86	-1.81	4.76e-06	4.76e-06	0.02	1.01	0.879	0.879
ENSG00000123091	RNF11	-0.89	-1.85	5.37e-06	5.37e-06	-0.15	-1.11	0.16	0.16
ENSG00000162378	ZYG11B	-0.79	-1.73	2.24e-05	2.24e-05	-0.12	-1.08	0.244	0.244
ENSG00000228929	RPS13P2	-0.81	-1.75	0.0151	0.0151	-0.25	-1.19	0.166	0.166
ENSG00000169174	PCSK9	1.8	3.48	0.0112	0.0112	0.89	1.85	0.0221	0.0221
ENSG00000162409	PRKAA2	-0.85	-1.8	0.00651	0.00651	0.04	1.03	0.819	0.819
ENSG00000177606	JUN	0.36	1.28	0.366	0.366	0.07	1.05	0.755	0.755
ENSG00000116678	LEPR	-1.26	-2.39	0.000987	0.000987	-0.04	-1.03	0.841	0.841
ENSG00000184588	PDE4B	0.95	1.94	0.00584	0.00584	0.63	1.55	0.000932	0.000932
ENSG00000152760	TCTEX1D1	-0.45	-1.36	0.247	0.247	-0.14	-1.1	0.507	0.507
ENSG00000198160	MIER1	-0.9	-1.87	8.01e-06	8.01e-06	-0.13	-1.1	0.217	0.217
ENSG00000066557	LRRC40	-0.8	-1.74	0.000112	0.000112	-0.21	-1.16	0.0598	0.0598
ENSG00000050628	PTGER3	-1.07	-2.1	0.0127	0.0127	-0.66	-1.58	0.0049	0.0049
ENSG00000235782		-0.93	-1.9	0.113	0.113	0.46	1.38	0.153	0.153
ENSG00000269933		-1.03	-2.04	0.0306	0.0306	-0.88	-1.84	0.000846	0.000846
ENSG00000132485	ZRANB2	-0.9	-1.86	0.000117	0.000117	-0.12	-1.09	0.323	0.323
ENSG00000172260	NEGR1	-1.16	-2.24	0.00148	0.00148	0.03	1.02	0.865	0.865
ENSG00000162620	LRRIQ3	-1.6	-3.04	0.000864	0.000864	-0.85	-1.8	0.00133	0.00133
ENSG00000254685	FPGT	-0.79	-1.73	0.000353	0.000353	-0.35	-1.27	0.0036	0.0036
ENSG00000259030	FPGT-TNNI3K	-0.81	-1.75	0.00316	0.00316	0.03	1.02	0.831	0.831
ENSG00000116791	CRYZ	-0.62	-1.54	8.97e-05	8.97e-05	-0.07	-1.05	0.399	0.399
ENSG00000184005	ST6GALNAC3	-0.66	-1.58	0.0655	0.0655	-0.31	-1.24	0.109	0.109
ENSG00000226084		-0.87	-1.83	0.000522	0.000522	-0.13	-1.09	0.34	0.34
ENSG00000219201		-0.68	-1.61	0.128	0.128	-0.12	-1.09	0.619	0.619
ENSG00000162614	NEXN	-0.28	-1.21	0.418	0.418	0.53	1.44	0.00499	0.00499
ENSG00000162616	DNAJB4	-0.68	-1.6	0.0058	0.0058	0.12	1.09	0.369	0.369
ENSG00000137960	GIPC2	-0.7	-1.62	0.00262	0.00262	-0.09	-1.07	0.467	0.467
ENSG00000273338		-0.76	-1.69	0.0656	0.0656	-0.06	-1.04	0.794	0.794
ENSG00000122420	PTGFR	-0.79	-1.73	0.0648	0.0648	0.51	1.43	0.029	0.029
ENSG00000162618	ADGRL4	-0.79	-1.73	0.0296	0.0296	0.03	1.02	0.882	0.882
ENSG00000137941	TTLL7	-0.83	-1.78	0.0197	0.0197	-0.21	-1.16	0.281	0.281
ENSG00000142875	PRKACB	-0.61	-1.53	0.00447	0.00447	-0.02	-1.02	0.852	0.852
ENSG00000055732	MCOLN3	-1.1	-2.14	0.0139	0.0139	-0.8	-1.74	0.00115	0.00115
ENSG00000065243	PKN2	-1.11	-2.16	2.6e-05	2.6e-05	-0.38	-1.3	0.00763	0.00763
ENSG00000154451	GBP5	0.29	1.23	0.517	0.517	0.14	1.1	0.578	0.578
ENSG00000122482	ZNF644	-0.8	-1.74	4.39e-05	4.39e-05	-0.21	-1.15	0.048	0.048
ENSG00000162669	HFM1	-1.63	-3.09	0.000878	0.000878	-0.45	-1.37	0.0884	0.0884
ENSG00000069702	TGFBR3	-0.8	-1.74	0.000588	0.000588	-0.19	-1.14	0.133	0.133
ENSG00000174842	GLMN	-0.82	-1.76	0.00018	0.00018	-0.2	-1.15	0.0802	0.0802
ENSG00000154511	FAM69A	-0.95	-1.94	0.00211	0.00211	-0.1	-1.07	0.557	0.557
ENSG00000117500	TMED5	-1.06	-2.09	3.41e-05	3.41e-05	-0.26	-1.2	0.0565	0.0565
ENSG00000023909	GCLM	-0.81	-1.75	0.000349	0.000349	-0.22	-1.16	0.0758	0.0758
ENSG00000152078	TMEM56	-1.46	-2.75	0.000209	0.000209	-0.59	-1.51	0.0053	0.0053
ENSG00000228502	EEF1A1P11	-0.75	-1.68	0.0235	0.0235	0	-1	0.987	0.987
ENSG00000137970	RPL7P9	-0.87	-1.82	9.54e-05	9.54e-05	-0.13	-1.09	0.277	0.277
ENSG00000117569	PTBP2	-0.64	-1.56	0.00208	0.00208	-0.05	-1.03	0.668	0.668
ENSG00000162688	AGL	-1.13	-2.19	2.45e-05	2.45e-05	-0.32	-1.25	0.0244	0.0244
ENSG00000117620	SLC35A3	-0.76	-1.69	0.000255	0.000255	-0.09	-1.06	0.443	0.443
ENSG00000156876	SASS6	-0.88	-1.84	0.000473	0.000473	-0.37	-1.3	0.0062	0.0062
ENSG00000122435	TRMT13	-0.69	-1.62	0.00147	0.00147	-0.24	-1.18	0.0394	0.0394
ENSG00000273204		1.04	2.05	0.00516	0.00516	-0.16	-1.12	0.417	0.417
ENSG00000162695	SLC30A7	-0.76	-1.69	0.00112	0.00112	-0.07	-1.05	0.592	0.592
ENSG00000116266	STXBP3	-0.69	-1.61	1.92e-06	1.92e-06	0	1	0.991	0.991
ENSG00000143125	PROK1	-1.6	-3.02	0.0102	0.0102	-0.56	-1.48	0.0966	0.0966
ENSG00000177301	KCNA2	-0.9	-1.86	0.0926	0.0926	-0.2	-1.15	0.487	0.487
ENSG00000064886	CHI3L2	0.91	1.88	0.177	0.177	-0.11	-1.08	0.765	0.765
ENSG00000116473	RAP1A	-0.71	-1.64	3.15e-05	3.15e-05	0.06	1.04	0.526	0.526
ENSG00000238198		-1.2	-2.3	0.00208	0.00208	-0.62	-1.53	0.00393	0.00393
ENSG00000197323	TRIM33	-0.73	-1.66	0.000305	0.000305	-0.18	-1.13	0.0923	0.0923
ENSG00000198765	SYCP1	-0.61	-1.53	0.214	0.214	-0.24	-1.18	0.381	0.381
ENSG00000134198	TSPAN2	-0.42	-1.34	0.167	0.167	0.09	1.06	0.601	0.601
ENSG00000134256	CD101	0.64	1.56	0.0232	0.0232	0.19	1.14	0.214	0.214
ENSG00000155761	SPAG17	-1.17	-2.24	0.0114	0.0114	-0.16	-1.12	0.523	0.523
ENSG00000203857	HSD3B1	-0.44	-1.36	0.558	0.558	-0.18	-1.13	0.662	0.662
ENSG00000260941	LINC00622	-0.98	-1.97	0.0101	0.0101	-0.59	-1.5	0.00485	0.00485
ENSG00000273131	NA	-0.82	-1.76	6.19e-06	6.19e-06	0.07	1.05	0.491	0.491
ENSG00000269996	NA	-1.03	-2.04	8.42e-05	8.42e-05	-0.08	-1.06	0.542	0.542
ENSG00000227082		-1.14	-2.21	0.0068	0.0068	-0.38	-1.3	0.0962	0.0962
ENSG00000203849	NA	-1.93	-3.82	0.000392	0.000392	-0.59	-1.5	0.0466	0.0466
ENSG00000234978	NA	-0.8	-1.74	0.0357	0.0357	-0.53	-1.45	0.0111	0.0111
ENSG00000232274	NA	-1.39	-2.62	0.00557	0.00557	-0.68	-1.6	0.0128	0.0128
ENSG00000238261	NA	-1.25	-2.38	0.0135	0.0135	-0.45	-1.37	0.104	0.104
ENSG00000272755		-1.33	-2.52	0.000222	0.000222	-0.22	-1.17	0.248	0.248
ENSG00000143401	ANP32E	-0.85	-1.8	1.65e-05	1.65e-05	-0.13	-1.09	0.229	0.229
ENSG00000259357		0.22	1.17	0.625	0.625	-0.15	-1.11	0.557	0.557
ENSG00000169509	CRCT1	1.51	2.85	0.145	0.145	0.32	1.25	0.573	0.573
ENSG00000185966	LCE3E	1.36	2.57	0.123	0.123	-0.01	-1.01	0.979	0.979
ENSG00000163202	LCE3D	2.15	4.44	0.0343	0.0343	0.16	1.12	0.767	0.767
ENSG00000169474	SPRR1A	2.29	4.89	0.0332	0.0332	-0.07	-1.05	0.911	0.911
ENSG00000169469	SPRR1B	2.99	7.96	0.0117	0.0117	0.13	1.1	0.836	0.836
ENSG00000163216	SPRR2D	2.39	5.23	0.048	0.048	-0.28	-1.22	0.669	0.669
ENSG00000241794	SPRR2A	2.88	7.37	0.00813	0.00813	0.1	1.07	0.863	0.863
ENSG00000196805	SPRR2B	1.6	3.02	0.101	0.101	0.02	1.01	0.972	0.972
ENSG00000203785	SPRR2E	2.47	5.54	0.054	0.054	-0.41	-1.33	0.554	0.554
ENSG00000244094	SPRR2F	1.57	2.96	0.058	0.058	-0.57	-1.49	0.206	0.206
ENSG00000159516	SPRR2G	2.52	5.74	0.0356	0.0356	-0.03	-1.02	0.961	0.961
ENSG00000203782	LOR	1.18	2.27	0.288	0.288	-0.23	-1.18	0.701	0.701
ENSG00000163220	S100A9	1.09	2.13	0.106	0.106	0.04	1.03	0.918	0.918
ENSG00000163221	S100A12	0.17	1.13	0.812	0.812	-0.36	-1.28	0.369	0.369
ENSG00000143546	S100A8	1.09	2.12	0.139	0.139	0	-1	0.995	0.995
ENSG00000184330	S100A7A	1.87	3.65	0.0603	0.0603	-0.36	-1.29	0.502	0.502
ENSG00000143556	S100A7	3.51	11.37	0.00516	0.00516	-0.04	-1.03	0.955	0.955
ENSG00000179085	DPM3	1.03	2.04	7.42e-05	7.42e-05	0.03	1.02	0.836	0.836
ENSG00000232519		-0.64	-1.56	0.163	0.163	0.22	1.16	0.385	0.385
ENSG00000196189	SEMA4A	0.88	1.84	0.0205	0.0205	0.41	1.33	0.0502	0.0502
ENSG00000163472	TMEM79	0.76	1.69	0.115	0.115	-0.14	-1.1	0.599	0.599
ENSG00000198400	NTRK1	1.06	2.08	0.0189	0.0189	0.44	1.36	0.0727	0.0727
ENSG00000160838	LRRC71	0.61	1.53	0.134	0.134	0.04	1.03	0.861	0.861
ENSG00000179914	ITLN1	0.11	1.08	0.893	0.893	0.84	1.79	0.0658	0.0658
ENSG00000132185	FCRLA	0.28	1.21	0.562	0.562	-0.11	-1.08	0.671	0.671
ENSG00000152332	UHMK1	-1.18	-2.27	3.81e-05	3.81e-05	-0.32	-1.25	0.0389	0.0389
ENSG00000162733	DDR2	-0.88	-1.83	0.00972	0.00972	-0.02	-1.02	0.892	0.892
ENSG00000143248	RGS5	-0.91	-1.88	0.00211	0.00211	0.14	1.1	0.384	0.384
ENSG00000171806	METTL18	-0.65	-1.57	0.000114	0.000114	-0.12	-1.08	0.193	0.193
ENSG00000271811		-1.57	-2.97	0.00405	0.00405	-0.15	-1.11	0.601	0.601
ENSG00000094963	FMO2	-1.37	-2.58	0.00706	0.00706	-0.63	-1.54	0.0243	0.0243
ENSG00000034971	MYOC	-1.86	-3.64	0.00337	0.00337	-1.15	-2.22	0.00103	0.00103
ENSG00000117533	VAMP4	-0.78	-1.72	8.9e-07	8.9e-07	0	1	0.986	0.986
ENSG00000230630	DNM3OS	-0.73	-1.66	0.0423	0.0423	0.16	1.12	0.417	0.417
ENSG00000270084	GAS5-AS1	-0.67	-1.59	0.00481	0.00481	-0.29	-1.22	0.0252	0.0252
ENSG00000120332	TNN	-1.17	-2.24	0.00956	0.00956	-0.91	-1.88	0.000259	0.000259
ENSG00000162783	IER5	0.67	1.6	0.00818	0.00818	0.07	1.05	0.613	0.613
ENSG00000116406	EDEM3	-0.84	-1.79	0.000986	0.000986	-0.25	-1.19	0.0656	0.0656
ENSG00000127074	RGS13	-1.19	-2.29	0.00172	0.00172	0.36	1.29	0.0778	0.0778
ENSG00000231767		-0.96	-1.95	0.00165	0.00165	-0.04	-1.03	0.787	0.787
ENSG00000116747	TROVE2	-1.26	-2.39	1.09e-07	1.09e-07	-0.21	-1.16	0.0849	0.0849
ENSG00000272579		-1.34	-2.53	3.08e-06	3.08e-06	-0.08	-1.06	0.598	0.598
ENSG00000162630	B3GALT2	-0.67	-1.59	0.0784	0.0784	0.06	1.04	0.763	0.763
ENSG00000233057	EEF1A1P14	-1.21	-2.32	0.00217	0.00217	-0.06	-1.04	0.77	0.77
ENSG00000162687	KCNT2	-1.25	-2.38	0.00213	0.00213	0.11	1.08	0.622	0.622
ENSG00000177888	ZBTB41	-1.5	-2.82	2.64e-06	2.64e-06	-0.22	-1.17	0.188	0.188
ENSG00000213047	DENND1B	-0.84	-1.78	0.000713	0.000713	-0.07	-1.05	0.575	0.575
ENSG00000151414	NEK7	-1.44	-2.71	0.000116	0.000116	-0.32	-1.24	0.114	0.114
ENSG00000118200	CAMSAP2	-0.85	-1.8	2.65e-05	2.65e-05	-0.15	-1.11	0.151	0.151
ENSG00000223774		0.55	1.46	0.0837	0.0837	0.25	1.19	0.157	0.157
ENSG00000163431	LMOD1	-0.47	-1.38	0.135	0.135	0.45	1.37	0.00905	0.00905
ENSG00000077152	UBE2T	0.55	1.46	0.0953	0.0953	0.07	1.05	0.709	0.709
ENSG00000163545	NUAK2	0.38	1.3	0.253	0.253	0.04	1.03	0.81	0.81
ENSG00000268313	NA	0.83	1.78	0.0967	0.0967	-0.27	-1.21	0.32	0.32
ENSG00000180667	YOD1	-0.78	-1.72	0.00781	0.00781	-0.15	-1.11	0.348	0.348
ENSG00000117594	HSD11B1	-0.93	-1.91	0.117	0.117	-0.04	-1.03	0.901	0.901
ENSG00000236136	ADORA2BP1	-0.53	-1.44	0.324	0.324	0	-1	0.987	0.987
ENSG00000170385	SLC30A1	-0.93	-1.9	0.000698	0.000698	-0.12	-1.09	0.413	0.413
ENSG00000123684	LPGAT1	-0.88	-1.84	0.00116	0.00116	-0.16	-1.12	0.283	0.283
ENSG00000066027	PPP2R5A	-0.87	-1.83	4.07e-05	4.07e-05	-0.43	-1.35	0.000217	0.000217
ENSG00000117707	PROX1	-1.25	-2.38	0.00967	0.00967	0.09	1.06	0.729	0.729
ENSG00000136630	HLX	0.64	1.56	0.0269	0.0269	0.05	1.04	0.733	0.733
ENSG00000234754		-0.82	-1.76	0.0624	0.0624	0.79	1.73	0.00125	0.00125
ENSG00000143512	HHIPL2	1.04	2.05	0.0329	0.0329	0.19	1.14	0.478	0.478
ENSG00000272750		-1.17	-2.26	7.48e-06	7.48e-06	-0.26	-1.2	0.0587	0.0587
ENSG00000162819	BROX	-0.94	-1.92	7.6e-06	7.6e-06	-0.16	-1.12	0.154	0.154
ENSG00000197520	FAM177B	-1.16	-2.24	0.00216	0.00216	-0.11	-1.08	0.592	0.592
ENSG00000229400		-0.33	-1.26	0.606	0.606	1.22	2.34	0.000722	0.000722
ENSG00000143742	SRP9	-0.9	-1.87	9.17e-05	9.17e-05	-0.1	-1.07	0.426	0.426
ENSG00000154358	OBSCN	1.1	2.15	0.000402	0.000402	0.21	1.16	0.211	0.211
ENSG00000234975	FTH1P2	-1.2	-2.3	0.00135	0.00135	0.01	1.01	0.941	0.941
ENSG00000182118	FAM89A	-1.23	-2.35	0.00334	0.00334	-1.04	-2.06	9.9e-06	9.9e-06
ENSG00000119283	TRIM67	0.04	1.03	0.948	0.948	-0.52	-1.44	0.127	0.127
ENSG00000116918	TSNAX	-0.76	-1.69	5.88e-07	5.88e-07	-0.05	-1.04	0.527	0.527
ENSG00000224939	LINC00184	-0.52	-1.43	0.315	0.315	0	1	0.994	0.994
ENSG00000086619	ERO1B	-0.93	-1.91	0.000179	0.000179	-0.27	-1.2	0.0448	0.0448
ENSG00000203668	CHML	-1.01	-2.01	0.000201	0.000201	-0.19	-1.14	0.181	0.181
ENSG00000180287	PLD5	-0.99	-1.98	0.0326	0.0326	-0.03	-1.02	0.913	0.913
ENSG00000143702	CEP170	-0.7	-1.63	0.00398	0.00398	-0.11	-1.08	0.419	0.419
ENSG00000259865		-1.58	-2.99	5.05e-06	5.05e-06	-0.08	-1.06	0.648	0.648
ENSG00000169224	GCSAML	-1.38	-2.59	0.000422	0.000422	-0.12	-1.09	0.567	0.567
ENSG00000189292	ALKAL2	0.17	1.12	0.757	0.757	0.94	1.92	0.00188	0.00188
ENSG00000260837	NA	-0.91	-1.88	0.000171	0.000171	-0.22	-1.16	0.0958	0.0958
ENSG00000188525		0.54	1.46	0.449	0.449	-0.15	-1.11	0.712	0.712
ENSG00000271936		0.51	1.43	0.12	0.12	-0.03	-1.02	0.854	0.854
ENSG00000084710	EFR3B	0.39	1.31	0.463	0.463	-0.3	-1.23	0.3	0.3
ENSG00000115138	POMC	1.34	2.53	0.000573	0.000573	-0.31	-1.24	0.143	0.143
ENSG00000138080	EMILIN1	1.23	2.35	0.000561	0.000561	0.67	1.59	0.000604	0.000604
ENSG00000163792	TCF23	1.14	2.21	0.0278	0.0278	1.18	2.27	4.93e-05	4.93e-05
ENSG00000213453	FTH1P3	-1.45	-2.73	0.00101	0.00101	-0.05	-1.04	0.828	0.828
ENSG00000163803	PLB1	0.45	1.37	0.17	0.17	0.11	1.08	0.543	0.543
ENSG00000213639	PPP1CB	-0.89	-1.85	0.00366	0.00366	0.06	1.04	0.734	0.734
ENSG00000115295	CLIP4	-0.91	-1.88	0.000107	0.000107	-0.47	-1.39	0.000254	0.000254
ENSG00000021574	SPAST	-0.91	-1.88	0.000141	0.000141	-0.21	-1.16	0.104	0.104
ENSG00000229692	SOS1-IT1	-1.19	-2.27	0.00391	0.00391	-0.65	-1.57	0.00398	0.00398
ENSG00000011566	MAP4K3	-1	-2	4.13e-05	4.13e-05	-0.24	-1.18	0.0671	0.0671
ENSG00000119729	RHOQ	-1.28	-2.43	6.86e-05	6.86e-05	-0.25	-1.19	0.15	0.15
ENSG00000171150	SOCS5	-0.65	-1.57	0.00254	0.00254	0.05	1.03	0.674	0.674
ENSG00000230979		-0.48	-1.39	0.234	0.234	-0.06	-1.04	0.796	0.796
ENSG00000170802	FOXN2	-1.23	-2.35	1.15e-05	1.15e-05	-0.57	-1.48	0.000192	0.000192
ENSG00000138039	LHCGR	-1.12	-2.17	0.0627	0.0627	-0.16	-1.12	0.622	0.622
ENSG00000179915	NRXN1	-0.39	-1.31	0.514	0.514	0.05	1.03	0.884	0.884
ENSG00000143942	CHAC2	-0.83	-1.78	0.0024	0.0024	-0.21	-1.16	0.151	0.151
ENSG00000170264	FAM161A	-0.92	-1.89	0.000378	0.000378	-0.48	-1.39	0.000706	0.000706
ENSG00000226622		-1.45	-2.74	0.00364	0.00364	-0.09	-1.07	0.725	0.725
ENSG00000169764	UGP2	-0.77	-1.71	0.00345	0.00345	-0.26	-1.2	0.065	0.065
ENSG00000260101		-0.76	-1.7	0.0164	0.0164	0	-1	0.983	0.983
ENSG00000221823	PPP3R1	-1.05	-2.07	3.39e-08	3.39e-08	-0.4	-1.32	7.18e-05	7.18e-05
ENSG00000238465	NA	-1.3	-2.47	9.65e-05	9.65e-05	-0.41	-1.33	0.0227	0.0227
ENSG00000152672	CLEC4F	1.58	2.99	0.0121	0.0121	0.65	1.57	0.0579	0.0579
ENSG00000116035	VAX2	1.4	2.65	0.00141	0.00141	0.36	1.29	0.125	0.125
ENSG00000003137	CYP26B1	-0.66	-1.58	0.0428	0.0428	-0.52	-1.43	0.00401	0.00401
ENSG00000144045	DQX1	0.71	1.63	0.206	0.206	-0.46	-1.38	0.13	0.13
ENSG00000228363		1.06	2.08	0.0408	0.0408	-0.34	-1.27	0.221	0.221
ENSG00000229604	MTATP8P2	-1.9	-3.73	8.04e-05	8.04e-05	-0.39	-1.31	0.128	0.128
ENSG00000243290	IGKV1-12	1.55	2.93	0.0559	0.0559	1.31	2.48	0.00348	0.00348
ENSG00000241294	IGKV2-24	1.34	2.54	0.0964	0.0964	0.04	1.03	0.934	0.934
ENSG00000251039	IGKV2D-40	-0.39	-1.31	0.515	0.515	0.42	1.34	0.197	0.197
ENSG00000232931	LINC00342	-0.55	-1.46	0.0285	0.0285	-0.14	-1.1	0.305	0.305
ENSG00000158050	DUSP2	1.13	2.19	0.0594	0.0594	0.13	1.09	0.69	0.69
ENSG00000230606		-0.77	-1.7	0.0089	0.0089	0.01	1	0.97	0.97
ENSG00000158417	EIF5B	-0.81	-1.75	5.94e-06	5.94e-06	-0.07	-1.05	0.435	0.435
ENSG00000115590	IL1R2	0.06	1.04	0.887	0.887	0.19	1.14	0.414	0.414
ENSG00000115598	IL1RL2	1.05	2.07	0.0279	0.0279	0.14	1.1	0.589	0.589
ENSG00000233639	LINC01158	-0.5	-1.41	0.3	0.3	-0.5	-1.41	0.0605	0.0605
ENSG00000198914	POU3F3	-1.02	-2.03	0.0254	0.0254	-0.57	-1.48	0.024	0.024
ENSG00000214199	EEF1A1P12	-1.03	-2.05	0.000896	0.000896	-0.11	-1.08	0.515	0.515
ENSG00000175701	LINC00116	1.21	2.31	1.66e-05	1.66e-05	-0.05	-1.03	0.754	0.754
ENSG00000169679	BUB1	0.4	1.32	0.42	0.42	0.14	1.1	0.606	0.606
ENSG00000231747		-1.33	-2.52	0.000433	0.000433	-0.35	-1.27	0.087	0.087
ENSG00000136688	IL36G	1.25	2.37	0.141	0.141	-0.05	-1.04	0.909	0.909
ENSG00000136695	IL36RN	1.44	2.71	0.18	0.18	-0.2	-1.15	0.739	0.739
ENSG00000125637	PSD4	0.88	1.84	0.0229	0.0229	0.56	1.47	0.00851	0.00851
ENSG00000169967	MAP3K2	-0.83	-1.78	9.17e-06	9.17e-06	-0.04	-1.03	0.711	0.711
ENSG00000225449	RAB6C-AS1	-0.42	-1.34	0.274	0.274	0.02	1.01	0.926	0.926
ENSG00000152082	MZT2B	1.37	2.58	8.59e-05	8.59e-05	0.16	1.12	0.378	0.378
ENSG00000136002	ARHGEF4	0.82	1.76	0.0268	0.0268	-0.22	-1.16	0.276	0.276
ENSG00000173272	MZT2A	0.79	1.73	0.00222	0.00222	-0.03	-1.02	0.806	0.806
ENSG00000121966	CXCR4	0.7	1.63	0.0468	0.0468	0.31	1.24	0.107	0.107
ENSG00000144229	THSD7B	-1.02	-2.03	0.0364	0.0364	-0.68	-1.6	0.0112	0.0112
ENSG00000168702	LRP1B	-1.44	-2.71	0.00519	0.00519	-0.94	-1.92	0.000907	0.000907
ENSG00000080345	RIF1	-0.73	-1.66	2.32e-05	2.32e-05	-0.19	-1.14	0.0393	0.0393
ENSG00000162980	ARL5A	-0.91	-1.88	0.000197	0.000197	-0.25	-1.19	0.0622	0.0622
ENSG00000182389	CACNB4	-0.5	-1.42	0.185	0.185	0.28	1.21	0.186	0.186
ENSG00000144278	GALNT13	-0.72	-1.65	0.0515	0.0515	-0.16	-1.12	0.421	0.421
ENSG00000123612	ACVR1C	-2.14	-4.4	0.0024	0.0024	-1.58	-3	5.14e-05	5.14e-05
ENSG00000241399	CD302	-0.9	-1.87	0.000387	0.000387	-0.24	-1.18	0.0769	0.0769
ENSG00000144290	SLC4A10	-1.19	-2.28	0.0151	0.0151	-0.52	-1.43	0.0515	0.0515
ENSG00000182263	FIGN	-1.19	-2.28	0.000334	0.000334	-0.63	-1.55	0.000558	0.000558
ENSG00000153253	SCN3A	-0.84	-1.79	0.0293	0.0293	0.17	1.13	0.407	0.407
ENSG00000136531	SCN2A	-0.62	-1.53	0.153	0.153	0.14	1.1	0.563	0.563
ENSG00000169432	SCN9A	-1.01	-2.01	0.00692	0.00692	-0.18	-1.13	0.383	0.383
ENSG00000172318	B3GALT1	-0.88	-1.84	0.0396	0.0396	-0.44	-1.36	0.062	0.062
ENSG00000144362	PHOSPHO2	-0.94	-1.92	0.00369	0.00369	-0.34	-1.27	0.051	0.051
ENSG00000138385	SSB	-0.64	-1.55	0.00103	0.00103	-0.16	-1.11	0.138	0.138
ENSG00000144357	UBR3	-1.04	-2.05	3.49e-06	3.49e-06	-0.31	-1.24	0.00889	0.00889
ENSG00000204334	ERICH2	-0.66	-1.58	0.0454	0.0454	-0.24	-1.18	0.185	0.185
ENSG00000198586	TLK1	-0.7	-1.63	0.000157	0.000157	-0.08	-1.06	0.431	0.431
ENSG00000233762		-0.59	-1.5	0.0965	0.0965	0.02	1.01	0.914	0.914
ENSG00000091436	MAP3K20	-0.94	-1.92	0.000387	0.000387	-0.25	-1.19	0.0792	0.0792
ENSG00000235655	H3F3AP4	-1.19	-2.28	2.45e-05	2.45e-05	-0.1	-1.07	0.523	0.523
ENSG00000115966	ATF2	-0.83	-1.78	0.000185	0.000185	-0.32	-1.25	0.00841	0.00841
ENSG00000128655	PDE11A	-1.51	-2.86	0.00504	0.00504	-0.99	-1.99	0.000866	0.000866
ENSG00000223960		-0.93	-1.91	6.11e-05	6.11e-05	-0.21	-1.16	0.0912	0.0912
ENSG00000116095	PLEKHA3	-0.67	-1.6	1.09e-05	1.09e-05	-0.04	-1.03	0.629	0.629
ENSG00000187231	SESTD1	-0.99	-1.99	0.000955	0.000955	-0.25	-1.19	0.125	0.125
ENSG00000226564	FTH1P20	-1.45	-2.72	0.00059	0.00059	0.1	1.07	0.656	0.656
ENSG00000260742		-0.81	-1.75	0.0133	0.0133	0.11	1.08	0.534	0.534
ENSG00000162999	DUSP19	-0.9	-1.87	0.00107	0.00107	-0.12	-1.09	0.424	0.424
ENSG00000138448	ITGAV	-0.94	-1.92	0.000664	0.000664	0.19	1.14	0.199	0.199
ENSG00000144369	FAM171B	-1.17	-2.25	0.000274	0.000274	-0.05	-1.04	0.769	0.769
ENSG00000003436	TFPI	-0.53	-1.44	0.0448	0.0448	0.3	1.23	0.0345	0.0345
ENSG00000144366	GULP1	-1.14	-2.2	0.000109	0.000109	-0.37	-1.29	0.0201	0.0201
ENSG00000138379	MSTN	-0.99	-1.99	0.0201	0.0201	-0.7	-1.63	0.00297	0.00297
ENSG00000272979		-0.83	-1.77	0.00591	0.00591	-0.22	-1.16	0.185	0.185
ENSG00000115419	GLS	-0.54	-1.46	0.0596	0.0596	0.37	1.29	0.021	0.021
ENSG00000229056		-0.56	-1.48	0.134	0.134	0.1	1.07	0.629	0.629
ENSG00000197121	PGAP1	-1.07	-2.09	0.000283	0.000283	-0.33	-1.26	0.0361	0.0361
ENSG00000115540	MOB4	-0.71	-1.64	0.000979	0.000979	-0.02	-1.02	0.853	0.853
ENSG00000226124	FTCDNL1	-0.69	-1.61	0.0229	0.0229	-0.38	-1.3	0.0213	0.0213
ENSG00000178074	C2orf69	-1.13	-2.19	1.56e-05	1.56e-05	-0.24	-1.18	0.0917	0.0917
ENSG00000163535	SGO2	-0.98	-1.97	0.00108	0.00108	-0.24	-1.18	0.143	0.143
ENSG00000244301	AOX3P	-0.58	-1.5	0.205	0.205	0.11	1.08	0.656	0.656
ENSG00000260006	NA	-0.72	-1.65	0.00296	0.00296	-0.03	-1.02	0.839	0.839
ENSG00000155744	FAM126B	-1.28	-2.44	3.57e-06	3.57e-06	-0.4	-1.32	0.0068	0.0068
ENSG00000138395	CDK15	-0.57	-1.48	0.0652	0.0652	-0.06	-1.04	0.712	0.712
ENSG00000204217	BMPR2	-0.84	-1.79	0.000145	0.000145	-0.03	-1.02	0.787	0.787
ENSG00000204186	ZDBF2	-0.93	-1.91	0.000728	0.000728	-0.46	-1.38	0.00216	0.00216
ENSG00000272851		-1.6	-3.04	0.00054	0.00054	-0.38	-1.3	0.125	0.125
ENSG00000178385	PLEKHM3	-0.05	-1.04	0.869	0.869	-0.46	-1.38	0.00852	0.00852
ENSG00000115020	PIKFYVE	-0.82	-1.77	0.000294	0.000294	-0.26	-1.2	0.034	0.034
ENSG00000144445	KANSL1L	-0.79	-1.73	0.000637	0.000637	-0.32	-1.25	0.0119	0.0119
ENSG00000272807		-1.1	-2.15	0.00257	0.00257	-0.24	-1.18	0.222	0.222
ENSG00000115361	ACADL	-0.99	-1.99	0.0154	0.0154	-0.71	-1.63	0.00177	0.00177
ENSG00000178568	ERBB4	-0.31	-1.24	0.54	0.54	0.48	1.39	0.0821	0.0821
ENSG00000030419	IKZF2	-1.04	-2.06	0.00107	0.00107	-0.45	-1.37	0.00913	0.00913
ENSG00000270659		-1.87	-3.67	2.77e-06	2.77e-06	-0.64	-1.56	0.00264	0.00264
ENSG00000163449	TMEM169	-1.27	-2.42	0.0028	0.0028	-0.77	-1.7	0.0011	0.0011
ENSG00000115457	IGFBP2	1.19	2.28	8.37e-06	8.37e-06	0.34	1.27	0.0163	0.0163
ENSG00000236886		1.15	2.22	0.0161	0.0161	-0.28	-1.21	0.289	0.289
ENSG00000188282	RUFY4	0.46	1.38	0.275	0.275	-0.3	-1.23	0.203	0.203
ENSG00000115596	WNT6	1.11	2.16	0.0293	0.0293	0.34	1.26	0.224	0.224
ENSG00000213901	SLC23A3	0.43	1.35	0.0586	0.0586	-0.08	-1.06	0.507	0.507
ENSG00000127824	TUBA4A	0.83	1.78	0.0733	0.0733	0.09	1.06	0.734	0.734
ENSG00000234638		0.79	1.73	0.0882	0.0882	0.26	1.2	0.296	0.296
ENSG00000123989	CHPF	1.38	2.6	2.46e-05	2.46e-05	0.71	1.63	7.82e-05	7.82e-05
ENSG00000114923	SLC4A3	1.1	2.15	0.000371	0.000371	0.59	1.51	0.000501	0.000501
ENSG00000135903	PAX3	-0.79	-1.73	0.122	0.122	0.26	1.2	0.352	0.352
ENSG00000261428		-0.84	-1.79	0.000292	0.000292	-0.12	-1.09	0.335	0.335
ENSG00000171596	NMUR1	-1.04	-2.06	0.0543	0.0543	-0.44	-1.35	0.138	0.138
ENSG00000171551	ECEL1	1.41	2.67	0.00697	0.00697	0.89	1.85	0.00207	0.00207
ENSG00000123485	HJURP	0.2	1.15	0.697	0.697	0.17	1.13	0.531	0.531
ENSG00000177483	RBM44	-0.96	-1.94	0.00597	0.00597	-0.08	-1.06	0.676	0.676
ENSG00000144485	HES6	0.69	1.61	0.0497	0.0497	0.25	1.19	0.196	0.196
ENSG00000233608	TWIST2	0.82	1.76	0.05	0.05	0.06	1.04	0.792	0.792
ENSG00000234235	BOK-AS1	-1.29	-2.44	0.0257	0.0257	-1.28	-2.43	7.14e-05	7.14e-05
ENSG00000233806	LINC01237	0.57	1.48	0.106	0.106	-0.11	-1.08	0.577	0.577
ENSG00000134121	CHL1	-0.77	-1.71	0.0131	0.0131	-0.74	-1.68	2.09e-05	2.09e-05
ENSG00000271870		-0.74	-1.67	0.00694	0.00694	-0.08	-1.05	0.606	0.606
ENSG00000237697	NA	-0.69	-1.61	0.0188	0.0188	0.16	1.12	0.315	0.315
ENSG00000132170	PPARG	-1.13	-2.19	0.0224	0.0224	-0.68	-1.6	0.0123	0.0123
ENSG00000088726	TMEM40	0.86	1.82	0.291	0.291	0.23	1.17	0.607	0.607
ENSG00000132182	NUP210	0.69	1.61	0.0565	0.0565	0.31	1.24	0.115	0.115
ENSG00000272511	NA	-0.5	-1.41	0.123	0.123	0.37	1.29	0.0388	0.0388
ENSG00000174738	NR1D2	-1.07	-2.1	4.38e-05	4.38e-05	-0.19	-1.14	0.164	0.164
ENSG00000033867	SLC4A7	-0.62	-1.54	0.0498	0.0498	0.25	1.19	0.154	0.154
ENSG00000144642	RBMS3	-1.17	-2.25	3.22e-05	3.22e-05	-0.12	-1.09	0.422	0.422
ENSG00000271324		-1	-2	0.0193	0.0193	-0.23	-1.18	0.313	0.313
ENSG00000271993		-0.94	-1.92	0.00601	0.00601	-0.37	-1.29	0.0464	0.0464
ENSG00000272452	NA	-0.85	-1.81	4.11e-05	4.11e-05	-0.19	-1.14	0.0814	0.0814
ENSG00000168038	ULK4	-0.74	-1.67	0.00636	0.00636	-0.11	-1.08	0.448	0.448
ENSG00000172215	CXCR6	0.27	1.21	0.494	0.494	0.03	1.02	0.903	0.903
ENSG00000121807	CCR2	0.28	1.21	0.534	0.534	0.18	1.13	0.47	0.47
ENSG00000012223	LTF	2.9	7.44	0.000696	0.000696	0.54	1.46	0.237	0.237
ENSG00000244380		0.72	1.65	0.0454	0.0454	0.04	1.03	0.831	0.831
ENSG00000114268	PFKFB4	0.53	1.44	0.048	0.048	0.14	1.1	0.335	0.335
ENSG00000188338	SLC38A3	0.86	1.82	0.215	0.215	-0.97	-1.96	0.0115	0.0115
ENSG00000114737	CISH	0.28	1.21	0.434	0.434	-0.46	-1.37	0.0187	0.0187
ENSG00000198643	FAM3D	2.17	4.51	0.0368	0.0368	1.49	2.81	0.00936	0.00936
ENSG00000144724	PTPRG	-0.73	-1.65	0.0147	0.0147	-0.27	-1.21	0.0916	0.0916
ENSG00000226360	RPL10AP6	-0.82	-1.77	0.0127	0.0127	-0.08	-1.06	0.647	0.647
ENSG00000163618	CADPS	-0.24	-1.18	0.734	0.734	1.01	2.02	0.00923	0.00923
ENSG00000241506	PSMC1P1	-1.03	-2.05	0.000287	0.000287	-0.32	-1.25	0.0346	0.0346
ENSG00000163378	EOGT	-0.72	-1.65	0.00487	0.00487	-0.05	-1.03	0.737	0.737
ENSG00000163412	EIF4E3	-0.96	-1.94	1.11e-05	1.11e-05	-0.29	-1.22	0.0132	0.0132
ENSG00000242960	FTH1P23	-1.38	-2.6	0.000927	0.000927	-0.04	-1.03	0.859	0.859
ENSG00000163605	PPP4R2	-0.75	-1.68	4.8e-05	4.8e-05	-0.25	-1.19	0.0131	0.0131
ENSG00000113805	CNTN3	-0.68	-1.61	0.0599	0.0599	-0.03	-1.02	0.871	0.871
ENSG00000114480	GBE1	-0.83	-1.77	0.0111	0.0111	-0.47	-1.39	0.00827	0.00827
ENSG00000175161	CADM2	-1.43	-2.7	0.00863	0.00863	-1.09	-2.14	0.000298	0.000298
ENSG00000206538	VGLL3	-1.03	-2.04	0.00915	0.00915	0.42	1.33	0.0524	0.0524
ENSG00000175105	ZNF654	-1.06	-2.09	4.08e-05	4.08e-05	-0.38	-1.3	0.00637	0.00637
ENSG00000044524	EPHA3	-0.61	-1.52	0.133	0.133	0.24	1.18	0.274	0.274
ENSG00000269028	MTRNR2L12	-1.55	-2.93	0.000147	0.000147	-0.29	-1.22	0.189	0.189
ENSG00000138468	SENP7	-0.91	-1.88	0.00044	0.00044	-0.11	-1.08	0.449	0.449
ENSG00000081154	PCNP	-0.79	-1.72	7.13e-06	7.13e-06	0.06	1.04	0.506	0.506
ENSG00000242299		-0.51	-1.42	0.0982	0.0982	0.01	1.01	0.951	0.951
ENSG00000066422	ZBTB11	-0.86	-1.82	8.39e-05	8.39e-05	-0.29	-1.22	0.0136	0.0136
ENSG00000144802	NFKBIZ	0.73	1.66	0.115	0.115	0.48	1.4	0.0565	0.0565
ENSG00000196776	CD47	-0.5	-1.42	0.0329	0.0329	0.12	1.09	0.355	0.355
ENSG00000177707	NECTIN3	-0.83	-1.78	0.00569	0.00569	-0.17	-1.13	0.294	0.294
ENSG00000144824	PHLDB2	-0.93	-1.9	0.0046	0.0046	-0.38	-1.3	0.033	0.033
ENSG00000114529	C3orf52	0.15	1.11	0.746	0.746	-0.38	-1.31	0.13	0.13
ENSG00000259976		-0.7	-1.62	0.000628	0.000628	0.05	1.03	0.658	0.658
ENSG00000163428	LRRC58	-0.88	-1.84	3.95e-06	3.95e-06	-0.09	-1.07	0.362	0.362
ENSG00000082684	SEMA5B	0.78	1.71	0.0366	0.0366	0.56	1.48	0.00591	0.00591
ENSG00000163848	ZNF148	-0.84	-1.79	2.62e-06	2.62e-06	-0.13	-1.09	0.18	0.18
ENSG00000251448		-1.27	-2.42	0.0202	0.0202	-0.93	-1.9	0.0022	0.0022
ENSG00000172780	RAB43	1.59	3.01	4.01e-05	4.01e-05	0.13	1.1	0.521	0.521
ENSG00000184897	H1FX	0.93	1.91	0.000888	0.000888	0.08	1.06	0.599	0.599
ENSG00000203644		-1.03	-2.04	0.000708	0.000708	-0.19	-1.14	0.252	0.252
ENSG00000273486		-1.2	-2.3	3.28e-06	3.28e-06	-0.29	-1.22	0.0365	0.0365
ENSG00000114120	SLC25A36	-0.91	-1.89	5.14e-05	5.14e-05	-0.2	-1.15	0.0974	0.0974
ENSG00000155903	RASA2	-0.76	-1.69	0.000233	0.000233	-0.16	-1.12	0.138	0.138
ENSG00000144935	TRPC1	-0.69	-1.61	0.00417	0.00417	-0.13	-1.09	0.332	0.332
ENSG00000181744	C3orf58	-0.66	-1.58	0.0239	0.0239	0.04	1.03	0.798	0.798
ENSG00000261051		-0.86	-1.81	0.0273	0.0273	-0.27	-1.21	0.201	0.201
ENSG00000152952	PLOD2	-1.09	-2.13	0.0144	0.0144	-0.41	-1.33	0.0925	0.0925
ENSG00000174963	ZIC4	-1.48	-2.79	0.131	0.131	-0.21	-1.16	0.695	0.695
ENSG00000144891	AGTR1	-0.77	-1.71	0.0556	0.0556	-0.4	-1.32	0.0695	0.0695
ENSG00000174944	P2RY14	-0.94	-1.92	0.0198	0.0198	-0.09	-1.06	0.683	0.683
ENSG00000198829	SUCNR1	-1.23	-2.35	0.00919	0.00919	-0.34	-1.26	0.191	0.191
ENSG00000152601	MBNL1	-1.04	-2.06	2.89e-05	2.89e-05	-0.01	-1	0.96	0.96
ENSG00000241732	NA	-1.19	-2.28	0.000244	0.000244	-0.5	-1.41	0.00463	0.00463
ENSG00000272990		-0.75	-1.68	0.00021	0.00021	0.1	1.07	0.361	0.361
ENSG00000174899	PQLC2L	-1.18	-2.27	0.0196	0.0196	-0.57	-1.48	0.0399	0.0399
ENSG00000174891	RSRC1	-0.68	-1.6	1.03e-05	1.03e-05	-0.03	-1.02	0.694	0.694
ENSG00000068885	IFT80	-0.78	-1.71	0.000373	0.000373	-0.04	-1.03	0.753	0.753
ENSG00000163590	PPM1L	-0.99	-1.98	4.43e-07	4.43e-07	-0.24	-1.18	0.019	0.019
ENSG00000234851	RPL23AP42	-0.73	-1.66	0.00149	0.00149	-0.2	-1.15	0.0998	0.0998
ENSG00000244227	LRRC77P	-1.05	-2.07	0.0303	0.0303	-0.59	-1.51	0.0258	0.0258
ENSG00000242268	LINC02082	-1.2	-2.3	0.0204	0.0204	-1.38	-2.61	2.35e-06	2.35e-06
ENSG00000272797		-1.53	-2.89	0.00124	0.00124	-0.94	-1.91	0.000347	0.000347
ENSG00000269984		-1.19	-2.28	0.00933	0.00933	-0.82	-1.76	0.0012	0.0012
ENSG00000171757	LRRC34	-0.93	-1.91	0.00862	0.00862	-0.47	-1.38	0.0162	0.0162
ENSG00000270096		-1.35	-2.55	0.000408	0.000408	-0.41	-1.32	0.0489	0.0489
ENSG00000008952	SEC62	-0.9	-1.87	3.13e-06	3.13e-06	-0.11	-1.08	0.288	0.288
ENSG00000173890	GPR160	-0.91	-1.87	0.00485	0.00485	-0.08	-1.05	0.66	0.66
ENSG00000268220		-1.08	-2.11	0.00171	0.00171	-0.32	-1.25	0.0861	0.0861
ENSG00000136603	SKIL	-1.08	-2.11	8.02e-05	8.02e-05	0.01	1.01	0.932	0.932
ENSG00000013297	CLDN11	-0.21	-1.16	0.569	0.569	0.35	1.28	0.0803	0.0803
ENSG00000163577	EIF5A2	-0.82	-1.76	9.41e-05	9.41e-05	0.07	1.05	0.511	0.511
ENSG00000075420	FNDC3B	-0.79	-1.73	0.00254	0.00254	-0.09	-1.06	0.53	0.53
ENSG00000169760	NLGN1	-0.94	-1.92	0.0207	0.0207	-0.45	-1.37	0.0414	0.0414
ENSG00000273193	NA	-1.89	-3.7	8.67e-05	8.67e-05	-0.19	-1.14	0.453	0.453
ENSG00000177565	TBL1XR1	-1	-2.01	2.12e-05	2.12e-05	-0.12	-1.09	0.321	0.321
ENSG00000121879	PIK3CA	-0.89	-1.85	5.56e-05	5.56e-05	-0.39	-1.31	0.00114	0.00114
ENSG00000269728	NA	-0.58	-1.5	0.0153	0.0153	0.24	1.18	0.0671	0.0671
ENSG00000145075	CCDC39	-0.72	-1.65	0.0917	0.0917	0.24	1.18	0.315	0.315
ENSG00000043093	DCUN1D1	-0.89	-1.85	7.08e-07	7.08e-07	-0.2	-1.15	0.0376	0.0376
ENSG00000078081	LAMP3	0.57	1.48	0.338	0.338	0.07	1.05	0.831	0.831
ENSG00000229638	RPL4P4	-0.85	-1.81	0.00306	0.00306	-0.16	-1.12	0.3	0.3
ENSG00000226482	ADIPOQ-AS1	0.83	1.78	0.396	0.396	-1.47	-2.77	0.00679	0.00679
ENSG00000114279	FGF12	-0.9	-1.87	0.0107	0.0107	-0.39	-1.31	0.042	0.042
ENSG00000214145	LINC00887	-0.09	-1.07	0.83	0.83	0.51	1.42	0.0341	0.0341
ENSG00000133657	ATP13A3	-1.15	-2.22	0.000136	0.000136	-0.18	-1.13	0.259	0.259
ENSG00000185112	FAM43A	0.51	1.43	0.0386	0.0386	-0.09	-1.06	0.522	0.522
ENSG00000114331	ACAP2	-1	-2	5.64e-06	5.64e-06	-0.16	-1.11	0.18	0.18
ENSG00000176945	MUC20	-0.7	-1.62	0.0945	0.0945	-0.24	-1.18	0.293	0.293
ENSG00000251595	ABCA11P	-1.05	-2.06	0.000414	0.000414	-0.19	-1.14	0.225	0.225
ENSG00000145214	DGKQ	0.95	1.93	8.87e-06	8.87e-06	0.27	1.2	0.0189	0.0189
ENSG00000013810	TACC3	0.63	1.55	0.00397	0.00397	-0.02	-1.02	0.85	0.85
ENSG00000218422	NA	0.72	1.65	0.038	0.038	-0.13	-1.1	0.483	0.483
ENSG00000068078	FGFR3	1.15	2.21	0.109	0.109	-0.5	-1.41	0.203	0.203
ENSG00000243449	C4orf48	1.55	2.93	0.00394	0.00394	0.26	1.19	0.379	0.379
ENSG00000109736	MFSD10	1.15	2.22	1.46e-05	1.46e-05	0.34	1.27	0.0163	0.0163
ENSG00000175920	DOK7	0.97	1.96	0.0321	0.0321	-0.16	-1.12	0.504	0.504
ENSG00000163993	S100P	1.2	2.29	0.155	0.155	0.46	1.37	0.32	0.32
ENSG00000245748		1.12	2.17	0.0159	0.0159	-0.15	-1.11	0.557	0.557
ENSG00000125089	SH3TC1	0.87	1.82	0.000651	0.000651	0.38	1.3	0.00602	0.00602
ENSG00000137449	CPEB2	-1.14	-2.2	2.35e-05	2.35e-05	-0.4	-1.32	0.00588	0.00588
ENSG00000163145	C1QTNF7	-0.78	-1.72	0.0308	0.0308	-0.06	-1.04	0.75	0.75
ENSG00000178177	LCORL	-1.1	-2.14	2.69e-05	2.69e-05	-0.3	-1.23	0.0302	0.0302
ENSG00000168214	RBPJ	-1.08	-2.12	2.62e-05	2.62e-05	-0.17	-1.12	0.217	0.217
ENSG00000196355	NA	0.41	1.32	0.414	0.414	-0.35	-1.27	0.205	0.205
ENSG00000134962	KLB	-1.74	-3.33	0.00959	0.00959	-1	-2	0.00668	0.00668
ENSG00000078177	N4BP2	-0.76	-1.69	0.00415	0.00415	-0.27	-1.21	0.0598	0.0598
ENSG00000260296		-0.54	-1.45	0.0587	0.0587	-0.12	-1.08	0.45	0.45
ENSG00000154277	UCHL1	-0.9	-1.86	0.0676	0.0676	0.62	1.54	0.0213	0.0213
ENSG00000178343	SHISA3	-0.75	-1.68	0.0332	0.0332	-0.16	-1.11	0.415	0.415
ENSG00000124406	ATP8A1	-0.8	-1.74	0.00551	0.00551	-0.05	-1.03	0.766	0.766
ENSG00000272936		-1.76	-3.38	0.000128	0.000128	-0.31	-1.24	0.208	0.208
ENSG00000151834	GABRA2	-1.07	-2.1	0.0289	0.0289	-0.12	-1.09	0.65	0.65
ENSG00000249936	RAC1P2	-0.78	-1.72	0.00584	0.00584	0	-1	0.996	0.996
ENSG00000169019	COMMD8	-0.77	-1.7	1.58e-05	1.58e-05	-0.02	-1.02	0.806	0.806
ENSG00000109184	DCUN1D4	-1.04	-2.06	3.17e-06	3.17e-06	-0.28	-1.21	0.0187	0.0187
ENSG00000109265	KIAA1211	0.81	1.76	0.0522	0.0522	0.49	1.4	0.0345	0.0345
ENSG00000245067	IGFBP7-AS1	1.53	2.89	0.000263	0.000263	0.57	1.48	0.0126	0.0126
ENSG00000156096	UGT2B4	-1.65	-3.13	0.00425	0.00425	-0.83	-1.78	0.00854	0.00854
ENSG00000126545	CSN1S1	-0.56	-1.47	0.548	0.548	-0.13	-1.09	0.798	0.798
ENSG00000173542	MOB1B	-0.66	-1.58	0.00353	0.00353	0.01	1.01	0.949	0.949
ENSG00000080493	SLC4A4	-1.43	-2.69	0.018	0.018	-1.15	-2.22	0.000609	0.000609
ENSG00000156140	ADAMTS3	-0.34	-1.27	0.359	0.359	0.34	1.26	0.0992	0.0992
ENSG00000163739	CXCL1	0.93	1.91	0.136	0.136	0.39	1.31	0.248	0.248
ENSG00000174808	BTC	-0.74	-1.67	0.0381	0.0381	-0.18	-1.13	0.35	0.35
ENSG00000156219	ART3	-0.36	-1.28	0.407	0.407	0.18	1.13	0.447	0.447
ENSG00000138758	SEPT11	-0.79	-1.73	0.00467	0.00467	-0.14	-1.1	0.361	0.361
ENSG00000118816	CCNI	-0.72	-1.65	1.52e-05	1.52e-05	-0.09	-1.07	0.289	0.289
ENSG00000156234	CXCL13	1.71	3.27	0.0103	0.0103	0.81	1.75	0.0263	0.0263
ENSG00000163291	PAQR3	-0.71	-1.64	0.00055	0.00055	-0.08	-1.06	0.459	0.459
ENSG00000152785	BMP3	-1.43	-2.69	0.0386	0.0386	-0.78	-1.72	0.0385	0.0385
ENSG00000251331	NA	0.54	1.45	0.185	0.185	-0.61	-1.53	0.00708	0.00708
ENSG00000273156		-1.79	-3.47	3.19e-05	3.19e-05	-0.24	-1.18	0.303	0.303
ENSG00000261496	NA	-1.26	-2.39	0.00446	0.00446	-0.84	-1.79	0.000623	0.000623
ENSG00000235043	TECRP1	-0.56	-1.48	0.14	0.14	-0.34	-1.27	0.102	0.102
ENSG00000170509	HSD17B13	-1.87	-3.66	0.0112	0.0112	-0.65	-1.57	0.104	0.104
ENSG00000198189	HSD17B11	-0.86	-1.81	0.00119	0.00119	0.02	1.01	0.895	0.895
ENSG00000118762	PKD2	-0.73	-1.66	0.00391	0.00391	0.04	1.03	0.758	0.758
ENSG00000187653	TMSB4XP8	-0.93	-1.91	0.00248	0.00248	0.24	1.18	0.149	0.149
ENSG00000138696	BMPR1B	-0.15	-1.11	0.78	0.78	0.34	1.27	0.248	0.248
ENSG00000272777		-1.05	-2.06	0.000708	0.000708	-0.22	-1.16	0.195	0.195
ENSG00000187758	ADH1A	-1.81	-3.5	0.00323	0.00323	-1.51	-2.85	1.08e-05	1.08e-05
ENSG00000196616	ADH1B	-1.71	-3.27	0.0022	0.0022	-1.21	-2.32	9.14e-05	9.14e-05
ENSG00000248144	ADH1C	-1.3	-2.46	0.0181	0.0181	-1.03	-2.05	0.000704	0.000704
ENSG00000138823	MTTP	-1.44	-2.71	0.00203	0.00203	-0.48	-1.39	0.06	0.06
ENSG00000164031	DNAJB14	-1.07	-2.11	4.32e-06	4.32e-06	-0.18	-1.13	0.156	0.156
ENSG00000138814	PPP3CA	-0.77	-1.71	0.000243	0.000243	-0.03	-1.02	0.803	0.803
ENSG00000153064	BANK1	-1.01	-2.02	0.0162	0.0162	-0.57	-1.48	0.0143	0.0143
ENSG00000249264	EEF1A1P9	-1.15	-2.23	0.000965	0.000965	-0.13	-1.1	0.482	0.482
ENSG00000164023	SGMS2	-0.98	-1.97	0.00236	0.00236	0.11	1.08	0.526	0.526
ENSG00000138795	LEF1	0.93	1.91	0.0341	0.0341	0.46	1.38	0.0534	0.0534
ENSG00000273447		-1	-2	0.00782	0.00782	-0.05	-1.04	0.796	0.796
ENSG00000174749	FAM241A	-1.08	-2.11	0.00127	0.00127	-0.33	-1.25	0.0711	0.0711
ENSG00000260526		-1.2	-2.3	0.000191	0.000191	-0.44	-1.35	0.0124	0.0124
ENSG00000225892	NA	1.24	2.36	4.03e-05	4.03e-05	0.27	1.2	0.0948	0.0948
ENSG00000145390	USP53	-0.72	-1.65	0.0024	0.0024	-0.01	-1.01	0.948	0.948
ENSG00000138735	PDE5A	-0.67	-1.59	0.0267	0.0267	0.47	1.39	0.00417	0.00417
ENSG00000138741	TRPC3	-0.82	-1.76	0.0455	0.0455	-0.27	-1.2	0.233	0.233
ENSG00000224786	CETN4P	-1.33	-2.51	0.0055	0.0055	-0.8	-1.74	0.00245	0.00245
ENSG00000138685	FGF2	-1.48	-2.79	0.00039	0.00039	-0.58	-1.49	0.0108	0.0108
ENSG00000164040	PGRMC2	-1.03	-2.04	4.8e-07	4.8e-07	-0.17	-1.13	0.11	0.11
ENSG00000077684	JADE1	-0.81	-1.75	4.49e-05	4.49e-05	-0.32	-1.25	0.00307	0.00307
ENSG00000254535	PABPC4L	-0.95	-1.93	0.0093	0.0093	-0.26	-1.2	0.192	0.192
ENSG00000248869	LINC02511	-0.96	-1.94	0.0577	0.0577	-0.4	-1.32	0.148	0.148
ENSG00000172007	RAB33B	-0.99	-1.98	0.000445	0.000445	-0.27	-1.21	0.0727	0.0727
ENSG00000153130	SCOC	-0.93	-1.9	2.66e-05	2.66e-05	-0.03	-1.02	0.792	0.792
ENSG00000153132	CLGN	-0.41	-1.33	0.349	0.349	0.49	1.41	0.0405	0.0405
ENSG00000109452	INPP4B	-0.51	-1.42	0.0588	0.0588	0.11	1.08	0.44	0.44
ENSG00000248890	HHIP-AS1	-0.67	-1.6	0.0398	0.0398	-0.24	-1.18	0.179	0.179
ENSG00000164161	HHIP	-1.22	-2.34	0.0118	0.0118	-0.42	-1.34	0.11	0.11
ENSG00000250673	REELD1	-1.12	-2.17	0.0125	0.0125	-0.7	-1.62	0.00453	0.00453
ENSG00000270681		-1.15	-2.22	0.000856	0.000856	-0.17	-1.12	0.372	0.372
ENSG00000170006	TMEM154	-0.05	-1.03	0.921	0.921	-0.35	-1.27	0.195	0.195
ENSG00000137460	FHDC1	0.88	1.84	0.0737	0.0737	0.11	1.08	0.689	0.689
ENSG00000109654	TRIM2	-0.36	-1.28	0.303	0.303	0.19	1.14	0.326	0.326
ENSG00000185149	NPY2R	-0.37	-1.29	0.538	0.538	-0.25	-1.19	0.453	0.453
ENSG00000164114	MAP9	-0.98	-1.98	0.00353	0.00353	-0.23	-1.17	0.209	0.209
ENSG00000260244		-0.57	-1.48	0.0621	0.0621	0.26	1.2	0.122	0.122
ENSG00000164125	FAM198B	-0.67	-1.59	0.0327	0.0327	0.36	1.28	0.0363	0.0363
ENSG00000052795	FNIP2	-1.01	-2.01	0.000156	0.000156	-0.31	-1.24	0.029	0.029
ENSG00000164128	NPY1R	-0.9	-1.86	0.0393	0.0393	0.61	1.53	0.0105	0.0105
ENSG00000164129	NPY5R	-1.34	-2.54	0.00398	0.00398	0.01	1.01	0.969	0.969
ENSG00000145416	MARCH1	-0.76	-1.7	0.0665	0.0665	0.05	1.03	0.84	0.84
ENSG00000273449		-1.12	-2.18	0.00101	0.00101	0.21	1.15	0.264	0.264
ENSG00000248632		-1.09	-2.13	0.0194	0.0194	-1.1	-2.14	2.79e-05	2.79e-05
ENSG00000164120	HPGD	-1.06	-2.08	0.011	0.011	0.4	1.32	0.0784	0.0784
ENSG00000150625	GPM6A	-0.68	-1.6	0.272	0.272	0.51	1.43	0.129	0.129
ENSG00000150627	WDR17	-0.8	-1.75	0.0176	0.0176	-0.43	-1.35	0.0197	0.0197
ENSG00000218336	TENM3	-0.95	-1.93	0.0299	0.0299	-0.95	-1.93	0.000108	0.000108
ENSG00000168491	CCDC110	-0.89	-1.86	0.0139	0.0139	0.16	1.12	0.418	0.418
ENSG00000063438	AHRR	1.06	2.08	0.0188	0.0188	0.24	1.18	0.325	0.325
ENSG00000225138	SLC9A3-AS1	1.05	2.07	0.000924	0.000924	-0.09	-1.06	0.599	0.599
ENSG00000145506	NKD2	2.1	4.28	0.00135	0.00135	0.73	1.66	0.0397	0.0397
ENSG00000215218	UBE2QL1	-0.65	-1.57	0.179	0.179	0.49	1.41	0.0661	0.0661
ENSG00000145495	MARCH6	-0.78	-1.72	4.58e-06	4.58e-06	-0.26	-1.2	0.00401	0.00401
ENSG00000164236	ANKRD33B	0.24	1.18	0.643	0.643	-0.56	-1.47	0.0524	0.0524
ENSG00000250182	EEF1A1P13	-0.78	-1.72	0.0226	0.0226	0.1	1.07	0.584	0.584
ENSG00000223361	FTH1P10	-1.33	-2.51	0.000321	0.000321	0.01	1.01	0.961	0.961
ENSG00000250337	PURPL	-1.95	-3.87	0.00209	0.00209	-0.43	-1.34	0.215	0.215
ENSG00000164187	LMBRD2	-0.9	-1.87	1.22e-05	1.22e-05	-0.23	-1.17	0.0382	0.0382
ENSG00000164188	RANBP3L	-1.56	-2.94	0.00129	0.00129	0.05	1.04	0.834	0.834
ENSG00000270558		-0.76	-1.69	0.000376	0.000376	-0.07	-1.05	0.548	0.548
ENSG00000251257		-0.95	-1.94	0.1	0.1	-0.72	-1.64	0.0248	0.0248
ENSG00000113594	LIFR	-1.09	-2.13	0.000596	0.000596	0	-1	0.983	0.983
ENSG00000164327	RICTOR	-0.93	-1.91	0.000345	0.000345	-0.13	-1.1	0.339	0.339
ENSG00000113638	TTC33	-0.86	-1.81	1.22e-05	1.22e-05	-0.21	-1.16	0.0413	0.0413
ENSG00000132356	PRKAA1	-0.85	-1.8	0.000478	0.000478	-0.13	-1.1	0.306	0.306
ENSG00000112964	GHR	-1.68	-3.21	0.00221	0.00221	-1.04	-2.05	0.00062	0.00062
ENSG00000270513		-1.59	-3.01	0.00332	0.00332	-0.8	-1.74	0.00672	0.00672
ENSG00000272144		-0.88	-1.84	0.014	0.014	-0.08	-1.06	0.682	0.682
ENSG00000151881	TMEM267	-0.53	-1.44	0.0016	0.0016	0.16	1.12	0.0764	0.0764
ENSG00000249855	EEF1A1P19	-0.82	-1.76	0.00238	0.00238	-0.09	-1.06	0.55	0.55
ENSG00000248092	NNT-AS1	-0.94	-1.92	2.75e-05	2.75e-05	-0.42	-1.34	0.000509	0.000509
ENSG00000134352	IL6ST	-1.23	-2.35	0.000108	0.000108	-0.1	-1.07	0.541	0.541
ENSG00000264281		-1.13	-2.19	0.00195	0.00195	-0.14	-1.1	0.466	0.466
ENSG00000226221	RPL26P19	-0.94	-1.92	0.00044	0.00044	-0.23	-1.17	0.109	0.109
ENSG00000155545	MIER3	-1.12	-2.18	0.000108	0.000108	-0.51	-1.42	0.00133	0.00133
ENSG00000249436		-1.72	-3.3	0.00288	0.00288	-1.11	-2.16	0.000501	0.000501
ENSG00000186105	LRRC70	-1.12	-2.18	0.00199	0.00199	-0.13	-1.1	0.502	0.502
ENSG00000164197	RNF180	-0.88	-1.85	0.00104	0.00104	-0.11	-1.08	0.451	0.451
ENSG00000197860	SGTB	-1.02	-2.03	0.000304	0.000304	-0.05	-1.03	0.753	0.753
ENSG00000205572	SERF1B	-0.45	-1.37	0.133	0.133	0.03	1.02	0.849	0.849
ENSG00000131711	MAP1B	-0.75	-1.68	0.00507	0.00507	0.39	1.31	0.00721	0.00721
ENSG00000083312	TNPO1	-0.94	-1.92	4.72e-05	4.72e-05	-0.22	-1.16	0.0799	0.0799
ENSG00000157107	FCHO2	-1.09	-2.13	0.000141	0.000141	-0.29	-1.22	0.0604	0.0604
ENSG00000113163	COL4A3BP	-1.05	-2.07	2.24e-05	2.24e-05	-0.39	-1.31	0.0036	0.0036
ENSG00000272040		-0.76	-1.69	0.000472	0.000472	-0.13	-1.1	0.259	0.259
ENSG00000254893		-1.12	-2.18	0.00252	0.00252	-0.41	-1.33	0.0429	0.0429
ENSG00000164251	F2RL1	0.92	1.9	0.164	0.164	0.24	1.18	0.51	0.51
ENSG00000113231	PDE8B	-1.21	-2.32	0.0321	0.0321	-0.77	-1.7	0.0139	0.0139
ENSG00000085365	SCAMP1	-0.97	-1.96	0.000188	0.000188	-0.19	-1.14	0.181	0.181
ENSG00000132840	BHMT2	-0.96	-1.95	0.075	0.075	0	1	0.999	0.999
ENSG00000145692	BHMT	-1.73	-3.31	0.000955	0.000955	-0.19	-1.14	0.509	0.509
ENSG00000113296	THBS4	-1.09	-2.12	0.057	0.057	-0.31	-1.24	0.321	0.321
ENSG00000164300	SERINC5	0.8	1.74	0.0861	0.0861	-0.55	-1.46	0.031	0.031
ENSG00000271043	MTRNR2L2	-1.97	-3.92	6.26e-06	6.26e-06	-0.21	-1.16	0.353	0.353
ENSG00000164176	EDIL3	-0.73	-1.66	0.0863	0.0863	0.27	1.2	0.252	0.252
ENSG00000272367		-0.59	-1.51	0.0467	0.0467	-0.25	-1.19	0.128	0.128
ENSG00000176055	MBLAC2	-0.77	-1.7	2.91e-05	2.91e-05	-0.25	-1.19	0.0117	0.0117
ENSG00000113356	POLR3G	-1.18	-2.26	5.47e-05	5.47e-05	-0.43	-1.34	0.00688	0.00688
ENSG00000176018	LYSMD3	-1.05	-2.07	4.62e-05	4.62e-05	-0.26	-1.19	0.0629	0.0629
ENSG00000178015	GPR150	-0.61	-1.52	0.166	0.166	-0.13	-1.09	0.599	0.599
ENSG00000164292	RHOBTB3	-1.07	-2.09	0.00328	0.00328	-0.74	-1.67	0.000225	0.000225
ENSG00000118985	ELL2	-0.93	-1.91	0.0011	0.0011	-0.69	-1.61	1.5e-05	1.5e-05
ENSG00000145725	PPIP5K2	-0.71	-1.64	0.000432	0.000432	-0.13	-1.09	0.244	0.244
ENSG00000181751	C5orf30	-0.98	-1.97	0.00176	0.00176	-0.5	-1.42	0.00335	0.00335
ENSG00000145743	FBXL17	-0.99	-1.98	0.000164	0.000164	-0.36	-1.28	0.0115	0.0115
ENSG00000272523	LINC01023	0.97	1.95	0.00393	0.00393	0.03	1.02	0.863	0.863
ENSG00000198961	PJA2	-0.92	-1.89	0.000427	0.000427	-0.18	-1.13	0.198	0.198
ENSG00000112893	MAN2A1	-0.85	-1.8	0.001	0.001	-0.06	-1.04	0.654	0.654
ENSG00000164209	SLC25A46	-1.02	-2.03	2.62e-06	2.62e-06	-0.24	-1.18	0.037	0.037
ENSG00000145777	TSLP	-1.45	-2.73	3.86e-05	3.86e-05	-0.84	-1.79	1.47e-05	1.47e-05
ENSG00000152503	TRIM36	0.05	1.04	0.895	0.895	0.92	1.89	6.11e-05	6.11e-05
ENSG00000248175	NA	-0.89	-1.85	4.94e-05	4.94e-05	0	1	0.983	0.983
ENSG00000164221	CCDC112	-0.82	-1.76	9.14e-06	9.14e-06	-0.07	-1.05	0.481	0.481
ENSG00000145780	FEM1C	-0.83	-1.78	0.000238	0.000238	-0.11	-1.08	0.352	0.352
ENSG00000134970	TMED7	-1.29	-2.44	4.74e-05	4.74e-05	-0.07	-1.05	0.665	0.665
ENSG00000177879	AP3S1	-0.63	-1.54	0.00226	0.00226	0.11	1.08	0.321	0.321
ENSG00000185641		-0.99	-1.98	0.000131	0.000131	-0.15	-1.11	0.285	0.285
ENSG00000145779	TNFAIP8	-0.77	-1.7	0.000343	0.000343	-0.37	-1.29	0.00157	0.00157
ENSG00000113083	LOX	-0.62	-1.54	0.16	0.16	0.61	1.53	0.0117	0.0117
ENSG00000260686		-0.77	-1.7	0.00587	0.00587	-0.17	-1.13	0.253	0.253
ENSG00000113368	LMNB1	0.63	1.54	0.0894	0.0894	0.21	1.16	0.293	0.293
ENSG00000186687	LYRM7	-0.76	-1.7	2.33e-05	2.33e-05	-0.24	-1.18	0.0122	0.0122
ENSG00000158987	RAPGEF6	-0.81	-1.75	0.000451	0.000451	-0.1	-1.07	0.435	0.435
ENSG00000131435	PDLIM4	1.47	2.77	0.00342	0.00342	1.01	2.01	0.00027	0.00027
ENSG00000197208	SLC22A4	1.08	2.11	0.0173	0.0173	0.9	1.86	0.000355	0.000355
ENSG00000169194	IL13	-1.11	-2.16	0.00956	0.00956	-0.28	-1.21	0.234	0.234
ENSG00000198944	SOWAHA	-1.28	-2.44	0.000798	0.000798	-0.73	-1.66	0.000485	0.000485
ENSG00000119048	UBE2B	-0.7	-1.62	4.65e-06	4.65e-06	-0.12	-1.09	0.144	0.144
ENSG00000113615	SEC24A	-0.97	-1.96	2.69e-05	2.69e-05	-0.36	-1.28	0.00403	0.00403
ENSG00000181904	C5orf24	-0.97	-1.95	7.27e-05	7.27e-05	-0.14	-1.1	0.28	0.28
ENSG00000244921	MTCYBP18	-2.08	-4.23	8.48e-06	8.48e-06	-0.52	-1.43	0.0371	0.0371
ENSG00000248923	MTND5P11	-1.58	-2.99	0.000132	0.000132	-0.18	-1.13	0.41	0.41
ENSG00000247627	MTND4P12	-0.95	-1.93	0.0266	0.0266	-0.13	-1.09	0.584	0.584
ENSG00000198868	MTND4LP30	-0.97	-1.96	0.0273	0.0273	-0.26	-1.2	0.271	0.271
ENSG00000069011	PITX1	0.33	1.26	0.589	0.589	-0.16	-1.12	0.626	0.626
ENSG00000113658	SMAD5	-0.8	-1.74	0.000103	0.000103	-0.26	-1.2	0.0173	0.0173
ENSG00000120729	MYOT	-0.18	-1.13	0.693	0.693	0.04	1.02	0.889	0.889
ENSG00000112981	NME5	-0.79	-1.73	0.00528	0.00528	-0.13	-1.09	0.397	0.397
ENSG00000112984	KIF20A	0.39	1.31	0.554	0.554	0.33	1.25	0.37	0.37
ENSG00000158402	CDC25C	0.46	1.38	0.41	0.41	0.2	1.15	0.523	0.523
ENSG00000170476	MZB1	0.87	1.83	0.119	0.119	0.5	1.41	0.103	0.103
ENSG00000272108		-1.28	-2.44	0.000287	0.000287	-0.5	-1.41	0.0094	0.0094
ENSG00000240764	PCDHGC5	0.75	1.68	0.0765	0.0765	-0.02	-1.02	0.915	0.915
ENSG00000164620	RELL2	1.14	2.21	0.000108	0.000108	0.4	1.32	0.0112	0.0112
ENSG00000183775	KCTD16	-0.73	-1.66	0.129	0.129	0.07	1.05	0.776	0.776
ENSG00000253864	NA	1.45	2.73	0.00338	0.00338	0.01	1.01	0.976	0.976
ENSG00000269936	NA	-0.17	-1.12	0.652	0.652	0.39	1.31	0.0566	0.0566
ENSG00000214485	RPL7P1	-0.85	-1.81	0.0135	0.0135	-0.18	-1.13	0.338	0.338
ENSG00000198624	CCDC69	-0.86	-1.82	0.0142	0.0142	-0.4	-1.32	0.0372	0.0372
ENSG00000086570	FAT2	0.82	1.76	0.23	0.23	0.54	1.46	0.145	0.145
ENSG00000249035	CLMAT3	0.85	1.8	0.141	0.141	0.04	1.03	0.901	0.901
ENSG00000272112		-1.34	-2.53	8.59e-06	8.59e-06	-0.24	-1.18	0.126	0.126
ENSG00000213433	RPLP1P6	-1.03	-2.04	0.000572	0.000572	-0.35	-1.28	0.0286	0.0286
ENSG00000164330	EBF1	-1.03	-2.05	0.00648	0.00648	-0.32	-1.25	0.124	0.124
ENSG00000164332	UBLCP1	-0.65	-1.56	7.5e-05	7.5e-05	0	-1	0.987	0.987
ENSG00000145864	GABRB2	-1.59	-3.01	0.00287	0.00287	-0.1	-1.08	0.717	0.717
ENSG00000113328	CCNG1	-1.1	-2.14	3.35e-07	3.35e-07	-0.38	-1.3	0.000864	0.000864
ENSG00000229119		-0.89	-1.85	0.0053	0.0053	0.01	1.01	0.939	0.939
ENSG00000120137	PANK3	-0.8	-1.74	0.000362	0.000362	-0.03	-1.02	0.801	0.801
ENSG00000233913	RPL10P9	-0.78	-1.71	0.0169	0.0169	0.07	1.05	0.693	0.693
ENSG00000254192		0.87	1.83	0.0919	0.0919	-0.05	-1.04	0.846	0.846
ENSG00000120129	DUSP1	0.28	1.21	0.506	0.506	0.21	1.16	0.355	0.355
ENSG00000164463	CREBRF	-0.75	-1.68	0.000996	0.000996	-0.18	-1.13	0.152	0.152
ENSG00000113742	CPEB4	-0.92	-1.89	0.000298	0.000298	-0.19	-1.14	0.153	0.153
ENSG00000113763	UNC5A	1.35	2.55	0.0247	0.0247	1.12	2.17	0.000826	0.000826
ENSG00000169228	RAB24	0.78	1.72	0.000329	0.000329	-0.02	-1.01	0.871	0.871
ENSG00000169220	RGS14	0.84	1.78	0.00207	0.00207	0.21	1.16	0.145	0.145
ENSG00000131187	F12	1.14	2.2	0.00927	0.00927	0.18	1.14	0.438	0.438
ENSG00000131188	PRR7	0.84	1.79	0.0277	0.0277	0.48	1.39	0.0214	0.0214
ENSG00000272463		-0.71	-1.64	0.0342	0.0342	-0.06	-1.04	0.754	0.754
ENSG00000145945	FAM50B	0.68	1.6	0.00139	0.00139	-0.02	-1.02	0.838	0.838
ENSG00000239264	TXNDC5	1.41	2.66	8.55e-05	8.55e-05	-0.03	-1.02	0.874	0.874
ENSG00000124802	EEF1E1	-0.77	-1.7	0.000781	0.000781	-0.1	-1.07	0.413	0.413
ENSG00000205269	TMEM170B	-1.68	-3.19	0.00106	0.00106	-0.64	-1.56	0.0204	0.0204
ENSG00000180537	RNF182	-0.56	-1.47	0.102	0.102	0.26	1.2	0.158	0.158
ENSG00000124795	DEK	-0.78	-1.71	6.15e-05	6.15e-05	0	-1	0.998	0.998
ENSG00000172179	PRL	0.7	1.63	0.167	0.167	-0.08	-1.06	0.769	0.769
ENSG00000272345		-1.1	-2.14	0.000211	0.000211	-0.37	-1.29	0.0215	0.0215
ENSG00000272065	NA	-0.71	-1.63	0.00252	0.00252	0.13	1.09	0.308	0.308
ENSG00000158373	HIST1H2BD	1.34	2.53	0.00143	0.00143	-0.27	-1.21	0.229	0.229
ENSG00000187990	NA	0.67	1.59	0.157	0.157	-0.19	-1.14	0.459	0.459
ENSG00000261353	NA	-0.99	-1.99	0.000402	0.000402	-0.38	-1.3	0.0129	0.0129
ENSG00000204642	HLA-F	0.69	1.62	0.000333	0.000333	0.1	1.07	0.348	0.348
ENSG00000225864	HCG4P11	1.01	2.01	0.0468	0.0468	-0.07	-1.05	0.805	0.805
ENSG00000204632	HLA-G	0.64	1.55	0.104	0.104	0.08	1.06	0.693	0.693
ENSG00000230521	HCG4P7	0.82	1.76	0.0432	0.0432	-0.22	-1.17	0.317	0.317
ENSG00000206341	HLA-H	1.26	2.39	0.000108	0.000108	-0.01	-1.01	0.935	0.935
ENSG00000227766	HCG4P5	1.3	2.47	0.00641	0.00641	0.08	1.06	0.754	0.754
ENSG00000204622	HLA-J	0.73	1.66	0.0463	0.0463	-0.04	-1.03	0.842	0.842
ENSG00000243753	HLA-L	0.7	1.62	0.0452	0.0452	0.03	1.02	0.876	0.876
ENSG00000137331	IER3	1.41	2.66	0.00185	0.00185	0.89	1.85	0.000382	0.000382
ENSG00000204539	CDSN	1.76	3.39	0.226	0.226	-0.04	-1.03	0.96	0.96
ENSG00000204538	PSORS1C2	2.21	4.64	0.1	0.1	0.34	1.27	0.64	0.64
ENSG00000227939	RPL3P2	-0.34	-1.26	0.401	0.401	0.16	1.12	0.472	0.472
ENSG00000271581		1.57	2.96	0.00685	0.00685	-0.06	-1.04	0.86	0.86
ENSG00000272221		-0.86	-1.81	0.017	0.017	0.21	1.16	0.279	0.279
ENSG00000227507	LTB	1.08	2.12	0.00805	0.00805	0.55	1.46	0.0142	0.0142
ENSG00000248290	TNXA	-0.86	-1.81	0.162	0.162	0.05	1.04	0.877	0.877
ENSG00000250535	STK19B	-0.52	-1.44	0.355	0.355	-0.67	-1.59	0.0331	0.0331
ENSG00000224389	C4B	1.12	2.17	0.0144	0.0144	0.4	1.32	0.104	0.104
ENSG00000237541	HLA-DQA2	1.21	2.31	0.175	0.175	-0.52	-1.43	0.291	0.291
ENSG00000232629	HLA-DQB2	2.28	4.86	0.00133	0.00133	-0.15	-1.11	0.703	0.703
ENSG00000241106	HLA-DOB	0.65	1.57	0.0356	0.0356	0.04	1.03	0.811	0.811
ENSG00000224796	RPL32P1	0.28	1.21	0.578	0.578	-0.2	-1.15	0.478	0.478
ENSG00000220583	RPL35P2	-0.51	-1.42	0.176	0.176	-0.23	-1.17	0.266	0.266
ENSG00000023892	DEF6	0.98	1.97	0.00115	0.00115	0.39	1.31	0.0186	0.0186
ENSG00000219023		-0.73	-1.66	0.0745	0.0745	-0.34	-1.27	0.13	0.13
ENSG00000156711	MAPK13	0.75	1.68	0.106	0.106	0.04	1.03	0.872	0.872
ENSG00000180316	PNPLA1	0.28	1.21	0.699	0.699	-0.58	-1.5	0.139	0.139
ENSG00000010030	ETV7	0.91	1.87	0.00837	0.00837	0.12	1.09	0.514	0.514
ENSG00000124762	CDKN1A	0.51	1.43	0.168	0.168	0.24	1.18	0.237	0.237
ENSG00000221821	C6orf226	0.73	1.65	0.00668	0.00668	0.16	1.12	0.258	0.258
ENSG00000112655	PTK7	1.2	2.3	0.0169	0.0169	0.88	1.83	0.0017	0.0017
ENSG00000112667	DNPH1	0.83	1.78	0.000829	0.000829	-0.08	-1.06	0.544	0.544
ENSG00000001561	ENPP4	-0.89	-1.85	0.000732	0.000732	-0.11	-1.08	0.443	0.443
ENSG00000180113	TDRD6	-0.88	-1.84	0.0018	0.0018	-0.12	-1.09	0.418	0.418
ENSG00000198087	CD2AP	-1.01	-2.01	0.00064	0.00064	-0.18	-1.13	0.27	0.27
ENSG00000031691	CENPQ	-0.97	-1.96	4.99e-05	4.99e-05	-0.29	-1.23	0.0225	0.0225
ENSG00000202198		1.76	3.39	9.34e-05	9.34e-05	-0.19	-1.14	0.442	0.442
ENSG00000012660	ELOVL5	-1.2	-2.3	0.00269	0.00269	-0.63	-1.55	0.00401	0.00401
ENSG00000249379		-1.4	-2.64	0.0714	0.0714	-1.02	-2.03	0.0175	0.0175
ENSG00000124743	KLHL31	-1.63	-3.09	0.00723	0.00723	-0.72	-1.65	0.0294	0.0294
ENSG00000146151	HMGCLL1	-1.27	-2.41	0.000168	0.000168	-0.45	-1.37	0.0134	0.0134
ENSG00000112175	BMP5	-1.58	-2.99	0.000174	0.000174	-0.66	-1.58	0.00368	0.00368
ENSG00000151917	BEND6	-0.54	-1.46	0.254	0.254	0.74	1.67	0.00538	0.00538
ENSG00000168116	KIAA1586	-0.73	-1.65	0.00279	0.00279	-0.22	-1.16	0.099	0.099
ENSG00000272541		-0.45	-1.37	0.33	0.33	-0.03	-1.02	0.897	0.897
ENSG00000188107	EYS	-1.99	-3.96	0.00297	0.00297	-1.47	-2.77	7.68e-05	7.68e-05
ENSG00000082269	FAM135A	-0.91	-1.88	0.000293	0.000293	-0.24	-1.18	0.0758	0.0758
ENSG00000271967		-0.84	-1.79	0.00999	0.00999	-0.01	-1.01	0.936	0.936
ENSG00000079841	RIMS1	-0.29	-1.22	0.558	0.558	0.51	1.43	0.0607	0.0607
ENSG00000146247	PHIP	-1.2	-2.29	6.01e-06	6.01e-06	-0.34	-1.26	0.0166	0.0166
ENSG00000272129		-0.94	-1.92	0.00034	0.00034	-0.43	-1.35	0.00251	0.00251
ENSG00000065833	ME1	-1.21	-2.32	0.0081	0.0081	-0.76	-1.69	0.00263	0.00263
ENSG00000172469	MANEA	-1.1	-2.14	1.83e-05	1.83e-05	-0.53	-1.44	0.000165	0.000165
ENSG00000014123	UFL1	-0.87	-1.83	0.000112	0.000112	-0.36	-1.28	0.00328	0.00328
ENSG00000112214	FHL5	-0.14	-1.1	0.719	0.719	0.59	1.51	0.00638	0.00638
ENSG00000123552	USP45	-0.76	-1.7	0.00023	0.00023	-0.21	-1.16	0.0568	0.0568
ENSG00000112246	SIM1	-2.43	-5.37	0.0022	0.0022	-0.22	-1.16	0.607	0.607
ENSG00000164418	GRIK2	-0.39	-1.31	0.222	0.222	0.26	1.19	0.142	0.142
ENSG00000132429	POPDC3	0.54	1.45	0.331	0.331	0.62	1.53	0.0433	0.0433
ENSG00000081087	OSTM1	-0.91	-1.87	0.000166	0.000166	-0.1	-1.07	0.419	0.419
ENSG00000135535	CD164	-0.9	-1.87	0.00175	0.00175	-0.15	-1.11	0.343	0.343
ENSG00000255389		-0.65	-1.57	0.0426	0.0426	0.17	1.12	0.341	0.341
ENSG00000173626	TRAPPC3L	-1.1	-2.15	0.0124	0.0124	-0.31	-1.24	0.191	0.191
ENSG00000111832	RWDD1	-0.64	-1.56	1.76e-05	1.76e-05	-0.15	-1.11	0.0524	0.0524
ENSG00000196911	KPNA5	-1.31	-2.48	2.33e-06	2.33e-06	-0.37	-1.29	0.0126	0.0126
ENSG00000196376	SLC35F1	-0.59	-1.5	0.134	0.134	-0.22	-1.16	0.316	0.316
ENSG00000111860	CEP85L	-0.88	-1.85	0.00019	0.00019	-0.04	-1.03	0.736	0.736
ENSG00000198523	PLN	-0.93	-1.91	0.0458	0.0458	0.63	1.55	0.0144	0.0144
ENSG00000111885	MAN1A1	-1.06	-2.08	0.00386	0.00386	-0.25	-1.19	0.205	0.205
ENSG00000146373	RNF217	-0.87	-1.83	0.000102	0.000102	-0.37	-1.29	0.00259	0.00259
ENSG00000226409		-0.12	-1.09	0.822	0.822	0.48	1.39	0.12	0.12
ENSG00000093144	ECHDC1	-1.28	-2.42	2.53e-05	2.53e-05	-0.36	-1.29	0.0255	0.0255
ENSG00000118507	AKAP7	-0.96	-1.95	0.000255	0.000255	-0.48	-1.39	0.000872	0.000872
ENSG00000118520	ARG1	0.41	1.33	0.642	0.642	-0.44	-1.35	0.372	0.372
ENSG00000197594	ENPP1	-0.83	-1.78	0.0243	0.0243	-0.36	-1.28	0.0759	0.0759
ENSG00000200534	SNORA33	-0.79	-1.73	0.00535	0.00535	-0.12	-1.09	0.43	0.43
ENSG00000112319	EYA4	-0.73	-1.65	0.256	0.256	-0.52	-1.44	0.136	0.136
ENSG00000112419	PHACTR2	-0.59	-1.51	0.0061	0.0061	-0.03	-1.02	0.83	0.83
ENSG00000217027	TPT1P4	-0.55	-1.46	0.0547	0.0547	0.06	1.04	0.692	0.692
ENSG00000152818	UTRN	-0.77	-1.7	0.00102	0.00102	-0.13	-1.09	0.313	0.313
ENSG00000270638		-0.82	-1.76	0.0112	0.0112	-0.43	-1.35	0.0147	0.0147
ENSG00000118496	FBXO30	-0.73	-1.66	0.00329	0.00329	-0.15	-1.11	0.252	0.252
ENSG00000225135	NA	-1.41	-2.66	3.24e-05	3.24e-05	0.04	1.02	0.845	0.845
ENSG00000231760		-1.58	-2.99	0.0121	0.0121	-0.21	-1.16	0.539	0.539
ENSG00000203722	RAET1G	0.78	1.72	0.0254	0.0254	-0.13	-1.09	0.494	0.494
ENSG00000146476	ARMT1	-0.8	-1.74	6.52e-05	6.52e-05	-0.32	-1.25	0.00282	0.00282
ENSG00000120262	CCDC170	-1.1	-2.15	0.0209	0.0209	-0.31	-1.24	0.227	0.227
ENSG00000120279	MYCT1	-0.71	-1.63	0.0191	0.0191	0.11	1.08	0.501	0.501
ENSG00000146469	VIP	-1.08	-2.11	0.0123	0.0123	-0.32	-1.25	0.167	0.167
ENSG00000091844	RGS17	-1.22	-2.34	0.0202	0.0202	-0.8	-1.74	0.00586	0.00586
ENSG00000074706	IPCEF1	0.09	1.06	0.774	0.774	0.12	1.09	0.487	0.487
ENSG00000112531	QKI	-1.12	-2.17	2.73e-05	2.73e-05	-0.27	-1.2	0.0619	0.0619
ENSG00000198719	DLL1	1.19	2.28	0.000108	0.000108	0.21	1.16	0.193	0.193
ENSG00000105963	ADAP1	1.06	2.08	0.00241	0.00241	0.12	1.09	0.523	0.523
ENSG00000073067	CYP2W1	0.35	1.27	0.584	0.584	-0.24	-1.18	0.487	0.487
ENSG00000146540	C7orf50	0.88	1.84	0.000137	0.000137	0.19	1.14	0.121	0.121
ENSG00000257607		0.84	1.79	0.0666	0.0666	-0.36	-1.28	0.155	0.155
ENSG00000164877	MICALL2	1.25	2.37	5.88e-07	5.88e-07	0.7	1.62	3.73e-07	3.73e-07
ENSG00000225968	ELFN1	0.93	1.91	0.00633	0.00633	0.1	1.07	0.605	0.605
ENSG00000136213	CHST12	0.85	1.8	0.000287	0.000287	0.2	1.15	0.115	0.115
ENSG00000075618	FSCN1	1.16	2.23	0.000342	0.000342	0.47	1.39	0.00716	0.00716
ENSG00000106392	C1GALT1	-0.9	-1.87	0.000309	0.000309	-0.11	-1.08	0.413	0.413
ENSG00000272732		-0.94	-1.92	0.00437	0.00437	-0.01	-1.01	0.952	0.952
ENSG00000197320		-0.94	-1.92	0.078	0.078	-1.38	-2.6	5.17e-06	5.17e-06
ENSG00000230435		-1.36	-2.57	0.0196	0.0196	-0.78	-1.72	0.0145	0.0145
ENSG00000106460	TMEM106B	-1.15	-2.23	5.1e-07	5.1e-07	-0.19	-1.14	0.115	0.115
ENSG00000272361		-0.85	-1.8	0.0407	0.0407	-0.39	-1.31	0.0853	0.0853
ENSG00000106546	AHR	-0.5	-1.42	0.0247	0.0247	0.22	1.16	0.0736	0.0736
ENSG00000048052	HDAC9	-0.93	-1.91	0.00612	0.00612	-0.43	-1.35	0.0197	0.0197
ENSG00000105866	SP4	-1.23	-2.35	0.000116	0.000116	-0.34	-1.27	0.0448	0.0448
ENSG00000233476	EEF1A1P6	-0.92	-1.9	0.00285	0.00285	0.03	1.02	0.836	0.836
ENSG00000179428		1.24	2.36	0.00706	0.00706	0.24	1.18	0.346	0.346
ENSG00000122591	FAM126A	-0.79	-1.73	0.00281	0.00281	0.02	1.01	0.894	0.894
ENSG00000105926	MPP6	-1.01	-2.02	5e-05	5e-05	-0.42	-1.34	0.00171	0.00171
ENSG00000086300	SNX10	-2.37	-5.16	3.27e-05	3.27e-05	-0.2	-1.15	0.508	0.508
ENSG00000106006	HOXA6	0.78	1.71	0.0308	0.0308	-0.25	-1.19	0.208	0.208
ENSG00000253293	HOXA10	-0.97	-1.96	0.00109	0.00109	-0.36	-1.28	0.0272	0.0272
ENSG00000106031	HOXA13	-0.95	-1.93	0.0689	0.0689	0.18	1.13	0.522	0.522
ENSG00000153814	JAZF1	-0.68	-1.6	0.00177	0.00177	0.2	1.15	0.0937	0.0937
ENSG00000106113	CRHR2	1.49	2.8	0.00871	0.00871	0.03	1.02	0.933	0.933
ENSG00000273014		-1.18	-2.27	6.67e-05	6.67e-05	-0.11	-1.08	0.483	0.483
ENSG00000122545	SEPT7	-0.58	-1.49	0.00153	0.00153	0.16	1.12	0.0961	0.0961
ENSG00000106536	POU6F2	-1.05	-2.07	0.0368	0.0368	-0.96	-1.94	0.000604	0.000604
ENSG00000146677		-0.85	-1.81	0.00242	0.00242	-0.23	-1.17	0.127	0.127
ENSG00000136286	MYO1G	0.68	1.6	0.0641	0.0641	0.32	1.25	0.105	0.105
ENSG00000214652	ZNF727	-1.7	-3.24	0.000408	0.000408	-0.47	-1.39	0.0686	0.0686
ENSG00000173041	ZNF680	-0.96	-1.94	0.000129	0.000129	-0.28	-1.22	0.0344	0.0344
ENSG00000213640	EEF1DP4	1.12	2.17	0.00711	0.00711	0.11	1.08	0.64	0.64
ENSG00000152926	ZNF117	-1.45	-2.73	0.000244	0.000244	-0.68	-1.6	0.00165	0.00165
ENSG00000164669	INTS4P1	-0.13	-1.09	0.813	0.813	0.2	1.15	0.496	0.496
ENSG00000146757	ZNF92	-0.86	-1.82	0.00103	0.00103	-0.12	-1.09	0.39	0.39
ENSG00000196715	VKORC1L1	-1.05	-2.06	0.00452	0.00452	-0.43	-1.35	0.0329	0.0329
ENSG00000225573	RPL35P5	-0.66	-1.58	0.0706	0.0706	-0.13	-1.1	0.499	0.499
ENSG00000273448		-0.94	-1.92	0.0133	0.0133	-0.28	-1.22	0.172	0.172
ENSG00000182487	NCF1B	0.58	1.5	0.171	0.171	0.1	1.07	0.67	0.67
ENSG00000205578	POM121B	-0.58	-1.49	0.318	0.318	-0.07	-1.05	0.834	0.834
ENSG00000225969	ABHD11-AS1	0.86	1.81	0.0377	0.0377	0.56	1.47	0.0142	0.0142
ENSG00000158517	NCF1	0.73	1.65	0.115	0.115	0.21	1.15	0.409	0.409
ENSG00000165178	NCF1C	0.84	1.79	0.0623	0.0623	0.12	1.09	0.612	0.612
ENSG00000106178	CCL24	-1.18	-2.26	0.0447	0.0447	-0.46	-1.37	0.156	0.156
ENSG00000230882		1.77	3.42	0.0214	0.0214	0.86	1.82	0.0411	0.0411
ENSG00000106211	HSPB1	1.13	2.19	2.37e-05	2.37e-05	0.31	1.24	0.0283	0.0283
ENSG00000006576	PHTF2	-1.02	-2.03	9.38e-05	9.38e-05	-0.08	-1.06	0.562	0.562
ENSG00000187391	MAGI2	-0.76	-1.69	0.00247	0.00247	-0.3	-1.23	0.0268	0.0268
ENSG00000234456	MAGI2-AS3	-0.97	-1.96	0.000695	0.000695	-0.21	-1.16	0.175	0.175
ENSG00000127955	GNAI1	-0.91	-1.88	0.00099	0.00099	-0.65	-1.57	2.24e-05	2.24e-05
ENSG00000135218	CD36	-1.39	-2.62	0.0129	0.0129	-0.5	-1.42	0.0976	0.0976
ENSG00000075223	SEMA3C	-0.86	-1.82	0.0235	0.0235	0.19	1.14	0.348	0.348
ENSG00000019991	HGF	-0.81	-1.75	0.0117	0.0117	0.02	1.02	0.899	0.899
ENSG00000153956	CACNA2D1	-2.07	-4.2	3.46e-05	3.46e-05	-0.15	-1.11	0.569	0.569
ENSG00000186472	PCLO	-0.95	-1.93	0.0533	0.0533	-0.34	-1.27	0.201	0.201
ENSG00000075213	SEMA3A	-1.18	-2.27	0.00183	0.00183	-0.55	-1.46	0.00834	0.00834
ENSG00000153993	SEMA3D	-1.38	-2.6	0.000909	0.000909	0.17	1.13	0.435	0.435
ENSG00000075303	SLC25A40	-0.63	-1.55	0.00194	0.00194	-0.08	-1.06	0.479	0.479
ENSG00000008277	ADAM22	-1.16	-2.23	0.00231	0.00231	0.06	1.04	0.775	0.775
ENSG00000164647	STEAP1	-0.9	-1.86	0.0363	0.0363	-0.18	-1.13	0.436	0.436
ENSG00000157214	STEAP2	-1.18	-2.26	0.000323	0.000323	-0.14	-1.1	0.419	0.419
ENSG00000001630	CYP51A1	1.26	2.4	0.00123	0.00123	0.18	1.13	0.404	0.404
ENSG00000127995	CASD1	-0.87	-1.83	0.000346	0.000346	-0.29	-1.22	0.0296	0.0296
ENSG00000006128	TAC1	0.26	1.2	0.683	0.683	0.93	1.91	0.0088	0.0088
ENSG00000214389	RPS3AP26	-0.8	-1.74	0.00824	0.00824	-0.11	-1.08	0.493	0.493
ENSG00000160870	CYP3A7	1.32	2.5	0.148	0.148	1.05	2.08	0.0364	0.0364
ENSG00000085514	PILRA	0.54	1.46	0.0641	0.0641	0.36	1.29	0.0239	0.0239
ENSG00000166925	TSC22D4	0.96	1.95	4e-05	4e-05	0.17	1.12	0.184	0.184
ENSG00000166924	NYAP1	0.88	1.84	0.00171	0.00171	-0.16	-1.12	0.277	0.277
ENSG00000087085	ACHE	1.13	2.2	0.0116	0.0116	0.55	1.46	0.0266	0.0266
ENSG00000169871	TRIM56	0.48	1.4	0.302	0.302	-0.48	-1.39	0.066	0.066
ENSG00000160999	SH2B2	0.71	1.64	0.0152	0.0152	0.21	1.16	0.193	0.193
ENSG00000233297	RASA4DP	1.8	3.48	0.00489	0.00489	0.87	1.82	0.0131	0.0131
ENSG00000272604		-0.53	-1.44	0.0385	0.0385	-0.43	-1.35	0.00213	0.00213
ENSG00000253276	CCDC71L	-0.76	-1.69	0.00145	0.00145	0.02	1.01	0.893	0.893
ENSG00000005249	PRKAR2B	-1.83	-3.55	0.00188	0.00188	-1.17	-2.25	0.000306	0.000306
ENSG00000075790	BCAP29	-0.65	-1.57	8.36e-05	8.36e-05	-0.06	-1.04	0.533	0.533
ENSG00000233705	SLC26A4-AS1	1.27	2.42	0.0945	0.0945	0.87	1.82	0.0387	0.0387
ENSG00000091137	SLC26A4	0.52	1.43	0.389	0.389	0.2	1.15	0.543	0.543
ENSG00000091128	LAMB4	0.3	1.23	0.635	0.635	-0.33	-1.25	0.352	0.352
ENSG00000091129	NRCAM	-1.39	-2.62	0.0426	0.0426	-0.45	-1.37	0.226	0.226
ENSG00000177683	THAP5	-0.95	-1.94	4.4e-06	4.4e-06	-0.22	-1.16	0.048	0.048
ENSG00000128590	DNAJB9	-0.68	-1.6	0.000201	0.000201	-0.02	-1.01	0.869	0.869
ENSG00000128573	FOXP2	-1.15	-2.22	0.000223	0.000223	-0.74	-1.68	1.52e-05	1.52e-05
ENSG00000135272	MDFIC	-1.37	-2.58	0.000475	0.000475	-0.55	-1.47	0.00917	0.00917
ENSG00000105967	TFEC	-1.39	-2.61	0.00246	0.00246	-0.18	-1.13	0.47	0.47
ENSG00000105971	CAV2	-1.33	-2.52	4.96e-05	4.96e-05	-0.37	-1.29	0.0368	0.0368
ENSG00000105974	CAV1	-1.01	-2.01	0.00223	0.00223	-0.17	-1.13	0.328	0.328
ENSG00000198898	CAPZA2	-0.69	-1.62	2.09e-05	2.09e-05	0.06	1.04	0.479	0.479
ENSG00000184408	KCND2	-1.39	-2.63	0.00971	0.00971	-0.16	-1.12	0.59	0.59
ENSG00000106034	CPED1	-1.03	-2.04	0.0149	0.0149	-0.32	-1.25	0.163	0.163
ENSG00000128609	NDUFA5	-0.73	-1.66	0.000387	0.000387	0	1	0.979	0.979
ENSG00000272686		-0.69	-1.61	6.79e-05	6.79e-05	-0.32	-1.25	0.00058	0.00058
ENSG00000240758		-2.05	-4.14	0.000205	0.000205	-0.82	-1.76	0.0062	0.0062
ENSG00000230715		1.01	2.02	0.000739	0.000739	0.05	1.03	0.771	0.771
ENSG00000243679		1.34	2.54	4.69e-05	4.69e-05	0.25	1.19	0.163	0.163
ENSG00000271553		-0.46	-1.37	0.183	0.183	-0.1	-1.07	0.602	0.602
ENSG00000259920		-0.96	-1.95	0.0324	0.0324	-0.7	-1.62	0.00475	0.00475
ENSG00000122786	CALD1	-0.36	-1.28	0.183	0.183	0.52	1.43	0.000606	0.000606
ENSG00000146856	AGBL3	-1.07	-2.1	9.38e-06	9.38e-06	-0.16	-1.11	0.221	0.221
ENSG00000230383		-1.35	-2.54	6.15e-05	6.15e-05	-0.26	-1.2	0.149	0.149
ENSG00000146858	ZC3HAV1L	0.62	1.54	0.236	0.236	-0.79	-1.73	0.00635	0.00635
ENSG00000257335	MGAM	0.03	1.02	0.97	0.97	-0.35	-1.27	0.382	0.382
ENSG00000223459	TCAF1P1	0.36	1.29	0.625	0.625	-0.72	-1.64	0.079	0.079
ENSG00000213214	ARHGEF35	-0.61	-1.53	0.176	0.176	-0.04	-1.03	0.877	0.877
ENSG00000228960	OR2A9P	-0.7	-1.63	0.18	0.18	0	1	0.997	0.997
ENSG00000181444	ZNF467	0.93	1.91	0.000316	0.000316	0.05	1.04	0.715	0.715
ENSG00000197558	SSPO	0.9	1.87	0.0169	0.0169	-0.19	-1.14	0.354	0.354
ENSG00000187260	WDR86	0.81	1.75	0.0804	0.0804	-0.23	-1.18	0.355	0.355
ENSG00000272760		-0.85	-1.8	9.11e-05	9.11e-05	-0.09	-1.07	0.425	0.425
ENSG00000226179	LINC00685	-1.23	-2.35	0.00081	0.00081	-0.35	-1.27	0.0822	0.0822
ENSG00000101825	MXRA5	0.66	1.58	0.0696	0.0696	0.75	1.68	0.000221	0.000221
ENSG00000011201	ANOS1	-1.11	-2.16	0.00162	0.00162	-0.57	-1.48	0.00309	0.00309
ENSG00000146950	SHROOM2	0.63	1.55	0.119	0.119	0.25	1.19	0.259	0.259
ENSG00000235385	LINC02154	-1.4	-2.64	0.0222	0.0222	-0.23	-1.17	0.496	0.496
ENSG00000197582	GPX1P1	1.97	3.93	0.0192	0.0192	1.01	2.01	0.0295	0.0295
ENSG00000198759	EGFL6	-1.92	-3.78	0.0924	0.0924	1.53	2.89	0.0149	0.0149
ENSG00000147003	TMEM27	-0.96	-1.95	0.00807	0.00807	-0.59	-1.5	0.00322	0.00322
ENSG00000186312	CA5BP1	0.7	1.63	0.000427	0.000427	-0.11	-1.08	0.308	0.308
ENSG00000182287	AP1S2	-0.94	-1.91	0.000126	0.000126	0.16	1.12	0.222	0.222
ENSG00000188158	NHS	-0.53	-1.44	0.0214	0.0214	-0.16	-1.12	0.189	0.189
ENSG00000047634	SCML1	-0.98	-1.97	5.18e-05	5.18e-05	-0.15	-1.11	0.249	0.249
ENSG00000149970	CNKSR2	-1.06	-2.09	0.00697	0.00697	-0.23	-1.17	0.286	0.286
ENSG00000165186	PTCHD1	-0.45	-1.37	0.451	0.451	0.52	1.44	0.115	0.115
ENSG00000174010	KLHL15	-1.17	-2.24	9.41e-06	9.41e-06	-0.42	-1.34	0.00316	0.00316
ENSG00000232472	EEF1B2P3	-0.73	-1.65	0.00675	0.00675	-0.19	-1.14	0.196	0.196
ENSG00000232368	FTLP2	-1.44	-2.72	0.00472	0.00472	0.01	1.01	0.968	0.968
ENSG00000198947	DMD	-0.73	-1.66	0.00686	0.00686	-0.23	-1.17	0.12	0.12
ENSG00000147027	TMEM47	-0.88	-1.83	0.00334	0.00334	-0.05	-1.04	0.733	0.733
ENSG00000165169	DYNLT3	-0.93	-1.9	3.36e-06	3.36e-06	0.01	1.01	0.911	0.911
ENSG00000216866	RPS2P55	-0.87	-1.83	0.0191	0.0191	-0.12	-1.08	0.563	0.563
ENSG00000171659	GPR34	-1.05	-2.07	0.0204	0.0204	-0.31	-1.24	0.21	0.21
ENSG00000171657	GPR82	-0.98	-1.97	0.0296	0.0296	-0.36	-1.29	0.138	0.138
ENSG00000189221	MAOA	-1.46	-2.76	0.00143	0.00143	-0.96	-1.95	0.000147	0.000147
ENSG00000236751	LINC01186	-1.08	-2.12	0.0381	0.0381	-0.26	-1.2	0.358	0.358
ENSG00000126759	CFP	0.68	1.6	0.0581	0.0581	0.15	1.11	0.441	0.441
ENSG00000221994	ZNF630	0.23	1.18	0.363	0.363	0.02	1.02	0.871	0.871
ENSG00000186767	SPIN4	-0.58	-1.49	0.0554	0.0554	-0.09	-1.07	0.573	0.573
ENSG00000260118		-0.83	-1.78	0.00649	0.00649	-0.07	-1.05	0.669	0.669
ENSG00000090889	KIF4A	0.67	1.59	0.178	0.178	0.45	1.37	0.0977	0.0977
ENSG00000204116	CHIC1	-0.62	-1.53	0.00148	0.00148	0.07	1.05	0.531	0.531
ENSG00000271533		-0.99	-1.98	0.0051	0.0051	-0.37	-1.29	0.0543	0.0543
ENSG00000050030	NEXMIF	-0.55	-1.46	0.0692	0.0692	-0.25	-1.19	0.128	0.128
ENSG00000085224	ATRX	-0.89	-1.86	4.34e-05	4.34e-05	-0.22	-1.16	0.0646	0.0646
ENSG00000179300	RTL3	1	2	0.0321	0.0321	0.56	1.48	0.0285	0.0285
ENSG00000165288	BRWD3	-0.82	-1.76	0.000707	0.000707	-0.12	-1.09	0.36	0.36
ENSG00000131171	SH3BGRL	-0.71	-1.64	0.00285	0.00285	0.27	1.21	0.0376	0.0376
ENSG00000165259	HDX	-0.6	-1.51	0.00645	0.00645	0.03	1.02	0.78	0.78
ENSG00000155008	APOOL	0.14	1.1	0.712	0.712	-0.66	-1.58	0.00126	0.00126
ENSG00000000005	TNMD	-1.45	-2.73	0.00683	0.00683	0.15	1.11	0.606	0.606
ENSG00000261295	NA	-0.73	-1.66	0.199	0.199	-0.26	-1.19	0.408	0.408
ENSG00000123575	FAM199X	-0.85	-1.8	7.09e-05	7.09e-05	-0.31	-1.24	0.00728	0.00728
ENSG00000157502	MUM1L1	-1.4	-2.63	0.0145	0.0145	-1.07	-2.1	0.000726	0.000726
ENSG00000147231	CXorf57	-0.75	-1.68	0.00201	0.00201	-0.29	-1.22	0.0304	0.0304
ENSG00000101888	NXT2	-1.06	-2.09	1.31e-07	1.31e-07	-0.35	-1.28	0.001	0.001
ENSG00000068366	ACSL4	-0.86	-1.82	0.000678	0.000678	-0.2	-1.15	0.147	0.147
ENSG00000101938	CHRDL1	-0.92	-1.89	0.0472	0.0472	0.05	1.04	0.833	0.833
ENSG00000130224	LRCH2	-0.81	-1.75	0.0157	0.0157	-0.08	-1.06	0.661	0.661
ENSG00000147251	DOCK11	-0.9	-1.87	0.0287	0.0287	-0.34	-1.26	0.134	0.134
ENSG00000187808	SOWAHD	0.94	1.92	0.00341	0.00341	0.08	1.06	0.63	0.63
ENSG00000227285	NA	-0.95	-1.94	4.93e-05	4.93e-05	-0.12	-1.09	0.332	0.332
ENSG00000258545	RHOXF1-AS1	-1.46	-2.75	0.0103	0.0103	-0.7	-1.63	0.0237	0.0237
ENSG00000177485	ZBTB33	-0.83	-1.77	0.00139	0.00139	-0.28	-1.21	0.046	0.046
ENSG00000125355	TMEM255A	-0.81	-1.76	0.0604	0.0604	-0.38	-1.3	0.112	0.112
ENSG00000101972	STAG2	-0.94	-1.92	1.47e-05	1.47e-05	-0.33	-1.25	0.00497	0.00497
ENSG00000009694	TENM1	-1.14	-2.2	0.00111	0.00111	0.06	1.04	0.749	0.749
ENSG00000230916	MTCO1P53	-0.53	-1.44	0.246	0.246	-0.75	-1.68	0.00315	0.00315
ENSG00000232177	MTND4P24	-1.62	-3.08	0.000464	0.000464	-0.59	-1.51	0.0186	0.0186
ENSG00000134602	STK26	-0.58	-1.5	0.0548	0.0548	-0.37	-1.29	0.0284	0.0284
ENSG00000123728	RAP2C	-0.9	-1.87	1.81e-05	1.81e-05	-0.19	-1.14	0.0816	0.0816
ENSG00000076770	MBNL3	-0.87	-1.83	0.000343	0.000343	-0.23	-1.17	0.0828	0.0828
ENSG00000169446	MMGT1	-0.75	-1.69	2.17e-06	2.17e-06	-0.23	-1.17	0.00704	0.00704
ENSG00000022267	FHL1	-1.14	-2.21	0.00826	0.00826	-0.15	-1.11	0.523	0.523
ENSG00000101974	ATP11C	-0.74	-1.67	0.00101	0.00101	0.04	1.03	0.73	0.73
ENSG00000179542	SLITRK4	-1.06	-2.09	0.0148	0.0148	0.05	1.04	0.824	0.824
ENSG00000102081	FMR1	-0.75	-1.69	0.000256	0.000256	-0.16	-1.12	0.146	0.146
ENSG00000219507	FTH1P8	-0.95	-1.93	0.00652	0.00652	0.04	1.03	0.842	0.842
ENSG00000155966	AFF2	-1.33	-2.52	0.00371	0.00371	-0.3	-1.23	0.224	0.224
ENSG00000238039		0.64	1.56	0.195	0.195	-0.25	-1.19	0.36	0.36
ENSG00000147402	NA	0.7	1.63	0.189	0.189	-0.12	-1.08	0.691	0.691
ENSG00000183479	TREX2	1.44	2.71	0.00209	0.00209	0.35	1.28	0.161	0.161
ENSG00000260081		0.4	1.32	0.167	0.167	0.01	1	0.965	0.965
ENSG00000089820	ARHGAP4	0.95	1.94	0.000914	0.000914	0.39	1.31	0.0126	0.0126
ENSG00000124334	IL9R	1.1	2.15	0.0196	0.0196	0.09	1.06	0.728	0.728
ENSG00000272005	NA	-0.76	-1.7	3.92e-05	3.92e-05	-0.04	-1.02	0.721	0.721
ENSG00000183117	CSMD1	-1.71	-3.27	0.0302	0.0302	-0.06	-1.05	0.882	0.882
ENSG00000271927	NA	-0.72	-1.64	0.000444	0.000444	-0.09	-1.06	0.417	0.417
ENSG00000239839	DEFA3	0.7	1.63	0.305	0.305	0.03	1.02	0.93	0.93
ENSG00000171711	DEFB4A	1.51	2.85	0.0564	0.0564	0.26	1.2	0.542	0.542
ENSG00000253981	ALG1L13P	0.4	1.32	0.446	0.446	-0.18	-1.13	0.524	0.524
ENSG00000253958	CLDN23	1.79	3.46	8.44e-05	8.44e-05	-0.03	-1.02	0.908	0.908
ENSG00000155970	MICU3	-1.56	-2.94	5.12e-05	5.12e-05	-0.32	-1.25	0.115	0.115
ENSG00000271948	NA	-1.35	-2.55	0.000797	0.000797	-0.43	-1.34	0.0502	0.0502
ENSG00000104763	ASAH1	-0.88	-1.84	0.00481	0.00481	0.03	1.02	0.861	0.861
ENSG00000120913	PDLIM2	0.88	1.84	0.00104	0.00104	0.33	1.26	0.0216	0.0216
ENSG00000173535	TNFRSF10C	0.3	1.23	0.625	0.625	-0.01	-1.01	0.973	0.973
ENSG00000104765	BNIP3L	-1.06	-2.08	1.7e-05	1.7e-05	-0.54	-1.46	5.11e-05	5.11e-05
ENSG00000127589	TUBBP1	-0.77	-1.7	0.03	0.03	-0.32	-1.25	0.101	0.101
ENSG00000157168	NRG1	0.97	1.96	0.0872	0.0872	0.47	1.39	0.126	0.126
ENSG00000197140	ADAM32	-0.76	-1.69	0.0303	0.0303	-0.04	-1.03	0.816	0.816
ENSG00000221869	CEBPD	1.04	2.05	0.00227	0.00227	-0.04	-1.03	0.844	0.844
ENSG00000168300	PCMTD1	-0.81	-1.76	0.000223	0.000223	-0.16	-1.11	0.19	0.19
ENSG00000023287	RB1CC1	-0.91	-1.88	4.88e-06	4.88e-06	-0.24	-1.18	0.0247	0.0247
ENSG00000082556	OPRK1	-1.32	-2.49	0.0304	0.0304	-1.06	-2.08	0.00173	0.00173
ENSG00000147509	RGS20	-1.08	-2.12	0.0303	0.0303	-0.65	-1.57	0.0174	0.0174
ENSG00000120992	LYPLA1	-0.64	-1.56	0.00271	0.00271	-0.05	-1.04	0.634	0.634
ENSG00000206579	XKR4	-0.54	-1.45	0.316	0.316	0.19	1.14	0.507	0.507
ENSG00000181690	PLAG1	-0.9	-1.86	0.00669	0.00669	-0.79	-1.73	2.17e-05	2.17e-05
ENSG00000272343		-0.99	-1.98	0.00788	0.00788	-0.42	-1.34	0.0384	0.0384
ENSG00000246430	LINC00968	-1.43	-2.69	0.0136	0.0136	0.53	1.44	0.0933	0.0933
ENSG00000104331	IMPAD1	-0.83	-1.77	8.61e-05	8.61e-05	-0.16	-1.12	0.16	0.16
ENSG00000137575	SDCBP	-0.71	-1.64	0.00137	0.00137	0	-1	0.995	0.995
ENSG00000104388	RAB2A	-0.73	-1.66	8.93e-06	8.93e-06	0.01	1.01	0.925	0.925
ENSG00000198363	ASPH	-1.43	-2.7	0.000534	0.000534	-0.39	-1.31	0.0816	0.0816
ENSG00000137561	TTPA	-2.21	-4.64	0.00095	0.00095	-1.11	-2.17	0.00235	0.00235
ENSG00000261542		-1.19	-2.28	0.000505	0.000505	-0.27	-1.2	0.147	0.147
ENSG00000272010		-2.81	-7.02	2.68e-06	2.68e-06	-0.47	-1.38	0.138	0.138
ENSG00000169085	C8orf46	-1.13	-2.18	0.000725	0.000725	-0.39	-1.31	0.0289	0.0289
ENSG00000185697	MYBL1	-0.97	-1.95	0.00565	0.00565	-0.05	-1.04	0.779	0.779
ENSG00000175073	VCPIP1	-0.84	-1.79	3.36e-05	3.36e-05	-0.18	-1.14	0.09	0.09
ENSG00000140396	NCOA2	-0.8	-1.74	0.000297	0.000297	-0.18	-1.14	0.121	0.121
ENSG00000067167	TRAM1	-0.93	-1.9	0.000119	0.000119	0.05	1.04	0.692	0.692
ENSG00000104343	UBE2W	-0.87	-1.82	1.23e-05	1.23e-05	-0.26	-1.19	0.0159	0.0159
ENSG00000137558	PI15	0.13	1.09	0.888	0.888	0.92	1.89	0.0708	0.0708
ENSG00000091656	ZFHX4	-1.04	-2.05	0.0189	0.0189	-0.49	-1.4	0.044	0.044
ENSG00000104427	ZC2HC1A	-0.97	-1.96	7.18e-06	7.18e-06	-0.22	-1.16	0.0567	0.0567
ENSG00000104435	STMN2	1.36	2.57	0.06	0.06	2.04	4.12	7.46e-07	7.46e-07
ENSG00000251867		-0.88	-1.84	0.000413	0.000413	-0.14	-1.1	0.305	0.305
ENSG00000205189	ZBTB10	-0.94	-1.91	0.000103	0.000103	-0.14	-1.1	0.289	0.289
ENSG00000260317		-1.23	-2.34	7.7e-05	7.7e-05	-0.13	-1.09	0.445	0.445
ENSG00000254027		0.96	1.95	0.015	0.015	-0.74	-1.67	0.000781	0.000781
ENSG00000170323	FABP4	-1.16	-2.23	0.0718	0.0718	-0.8	-1.75	0.0228	0.0228
ENSG00000237264	FTH1P11	-1.34	-2.53	0.00057	0.00057	-0.05	-1.04	0.808	0.808
ENSG00000133731	IMPA1	-0.77	-1.7	4.39e-06	4.39e-06	-0.12	-1.09	0.169	0.169
ENSG00000104497	SNX16	-1.2	-2.29	1.46e-05	1.46e-05	-0.43	-1.34	0.00416	0.00416
ENSG00000184672	RALYL	-1.54	-2.9	0.00393	0.00393	-0.06	-1.04	0.845	0.845
ENSG00000133739	LRRCC1	-0.73	-1.66	0.00119	0.00119	-0.19	-1.14	0.119	0.119
ENSG00000156103	MMP16	-0.29	-1.22	0.444	0.444	0.74	1.67	0.000567	0.000567
ENSG00000164823	OSGIN2	-1.33	-2.52	0.000166	0.000166	-0.25	-1.19	0.196	0.196
ENSG00000123119	NECAB1	-1.84	-3.58	0.0124	0.0124	-0.08	-1.05	0.848	0.848
ENSG00000155099	PIP4P2	-0.7	-1.63	3e-04	3e-04	-0.15	-1.11	0.163	0.163
ENSG00000147606	SLC26A7	-1.04	-2.05	0.0427	0.0427	0.25	1.19	0.37	0.37
ENSG00000205133	TRIQK	-0.65	-1.57	0.000373	0.000373	0.01	1	0.957	0.957
ENSG00000188343	FAM92A	-0.87	-1.82	0.000185	0.000185	-0.05	-1.04	0.68	0.68
ENSG00000156162	DPY19L4	-0.81	-1.75	4.7e-05	4.7e-05	-0.21	-1.16	0.0438	0.0438
ENSG00000156466	GDF6	-0.96	-1.95	0.0692	0.0692	0.04	1.03	0.889	0.889
ENSG00000169439	SDC2	-0.66	-1.58	0.00968	0.00968	-0.07	-1.05	0.618	0.618
ENSG00000245970		1.94	3.83	0.0161	0.0161	-0.35	-1.27	0.426	0.426
ENSG00000156486	KCNS2	0.12	1.09	0.829	0.829	0.4	1.32	0.196	0.196
ENSG00000132554	RGS22	-1.06	-2.09	0.0122	0.0122	-0.61	-1.53	0.00871	0.00871
ENSG00000186106	ANKRD46	-0.92	-1.89	7.81e-05	7.81e-05	-0.57	-1.48	9.03e-06	9.03e-06
ENSG00000174226	SNX31	-1.01	-2.01	0.0631	0.0631	-0.02	-1.01	0.943	0.943
ENSG00000264991	NA	-0.06	-1.04	0.903	0.903	-0.64	-1.55	0.0121	0.0121
ENSG00000248599		-1.2	-2.3	0.0171	0.0171	-0.87	-1.82	0.00183	0.00183
ENSG00000164830	OXR1	-0.88	-1.84	0.000127	0.000127	-0.34	-1.26	0.00701	0.00701
ENSG00000174429	ABRA	-0.15	-1.11	0.778	0.778	0.33	1.26	0.264	0.264
ENSG00000154188	ANGPT1	-1.43	-2.69	0.00296	0.00296	-0.18	-1.14	0.48	0.48
ENSG00000147655	RSPO2	-1.63	-3.1	0.00848	0.00848	0.23	1.18	0.484	0.484
ENSG00000165156	ZHX1	-0.93	-1.91	7.05e-05	7.05e-05	-0.29	-1.22	0.0233	0.0233
ENSG00000176853	FAM91A1	-0.75	-1.68	0.000502	0.000502	-0.12	-1.08	0.308	0.308
ENSG00000164983	TMEM65	-0.66	-1.59	0.000638	0.000638	-0.01	-1.01	0.907	0.907
ENSG00000136997	MYC	0.47	1.38	0.129	0.129	-0.02	-1.02	0.885	0.885
ENSG00000181790	ADGRB1	1.07	2.1	0.0132	0.0132	0.03	1.02	0.903	0.903
ENSG00000198576	ARC	0.52	1.43	0.215	0.215	-0.1	-1.07	0.653	0.653
ENSG00000126233	SLURP1	1.68	3.21	0.0912	0.0912	0.44	1.36	0.417	0.417
ENSG00000167656	LY6D	2.88	7.35	0.00886	0.00886	0.91	1.87	0.13	0.13
ENSG00000176956	LY6H	1.28	2.44	0.00876	0.00876	0.68	1.6	0.0111	0.0111
ENSG00000158106	RHPN1	1.82	3.53	2.68e-07	2.68e-07	0.79	1.73	3.39e-05	3.39e-05
ENSG00000147813	NAPRT	0.89	1.85	0.000254	0.000254	0.02	1.01	0.891	0.891
ENSG00000254741		1.55	2.93	0.00076	0.00076	-0.13	-1.1	0.59	0.59
ENSG00000179886	TIGD5	1.09	2.12	0.00087	0.00087	-0.05	-1.04	0.757	0.757
ENSG00000180921	FAM83H	1.14	2.21	0.0448	0.0448	-0.02	-1.02	0.941	0.941
ENSG00000180900	SCRIB	1.11	2.16	4.41e-05	4.41e-05	0.11	1.08	0.454	0.454
ENSG00000178685	PARP10	0.83	1.78	0.000504	0.000504	0.12	1.09	0.334	0.334
ENSG00000178814	OPLAH	1.18	2.27	0.00121	0.00121	-0.14	-1.1	0.469	0.469
ENSG00000178896	EXOSC4	0.84	1.79	0.00114	0.00114	0.09	1.06	0.516	0.516
ENSG00000173137	ADCK5	1.1	2.14	1.6e-05	1.6e-05	0.07	1.05	0.579	0.579
ENSG00000147804	SLC39A4	1.03	2.04	0.00179	0.00179	0.06	1.05	0.718	0.718
ENSG00000160949	TONSL	1.02	2.02	0.00071	0.00071	0.25	1.19	0.124	0.124
ENSG00000160972	PPP1R16A	1.07	2.1	0.000306	0.000306	-0.01	-1.01	0.941	0.941
ENSG00000167701	GPT	0.29	1.23	0.564	0.564	-1.24	-2.37	1.6e-05	1.6e-05
ENSG00000167700	MFSD3	0.94	1.92	0.00294	0.00294	0.14	1.1	0.413	0.413
ENSG00000254402	LRRC24	1.24	2.36	0.000585	0.000585	-0.02	-1.02	0.909	0.909
ENSG00000147799	ARHGAP39	1.52	2.87	6.64e-07	6.64e-07	0.62	1.54	0.000163	0.000163
ENSG00000080298	RFX3	-0.72	-1.65	0.00177	0.00177	0.04	1.03	0.747	0.747
ENSG00000147853	AK3	-0.76	-1.7	5.19e-06	5.19e-06	-0.22	-1.17	0.0133	0.0133
ENSG00000230207	RPL4P5	-1.01	-2.02	0.00196	0.00196	-0.17	-1.13	0.325	0.325
ENSG00000175893	ZDHHC21	-0.82	-1.77	0.000429	0.000429	-0.16	-1.12	0.198	0.198
ENSG00000164985	PSIP1	-0.63	-1.54	0.000619	0.000619	-0.04	-1.03	0.687	0.687
ENSG00000213362	FTH1P12	-0.75	-1.68	0.0943	0.0943	0.02	1.01	0.933	0.933
ENSG00000234779	BNC2-AS1	0.32	1.25	0.394	0.394	-0.07	-1.05	0.727	0.727
ENSG00000107295	SH3GL2	-0.9	-1.86	0.0652	0.0652	-0.47	-1.39	0.0778	0.0778
ENSG00000137145	DENND4C	-1.11	-2.16	1.93e-06	1.93e-06	-0.37	-1.29	0.00328	0.00328
ENSG00000273226		-0.85	-1.8	0.000101	0.000101	-0.07	-1.05	0.535	0.535
ENSG00000177076	ACER2	0.33	1.26	0.594	0.594	-1.3	-2.47	0.000217	0.000217
ENSG00000147883	CDKN2B	-0.69	-1.61	0.0167	0.0167	-0.41	-1.33	0.00918	0.00918
ENSG00000234840	LINC01239	-1.07	-2.11	0.104	0.104	-0.4	-1.32	0.269	0.269
ENSG00000224549		-1.3	-2.46	0.0287	0.0287	-0.89	-1.85	0.00688	0.00688
ENSG00000233554	B4GALT1-AS1	-0.69	-1.61	0.0253	0.0253	-0.33	-1.26	0.0492	0.0492
ENSG00000231991	ANXA2P2	-0.82	-1.76	0.000826	0.000826	-0.11	-1.08	0.406	0.406
ENSG00000237984	PTENP1	-1.31	-2.48	0.00566	0.00566	-0.8	-1.74	0.00211	0.00211
ENSG00000260947		-1.03	-2.04	0.0195	0.0195	-0.65	-1.57	0.0072	0.0072
ENSG00000269900	RMRP	1.36	2.56	0.00664	0.00664	-0.06	-1.04	0.833	0.833
ENSG00000137135	ARHGEF39	0.62	1.53	0.0541	0.0541	0.09	1.07	0.59	0.59
ENSG00000231518	NA	-1.26	-2.39	0.0111	0.0111	-1.04	-2.06	0.000157	0.000157
ENSG00000227921	NA	-0.69	-1.62	0.103	0.103	-0.13	-1.1	0.564	0.564
ENSG00000204802		1.02	2.03	0.00264	0.00264	-0.17	-1.13	0.342	0.342
ENSG00000232815	DUX4L50	0.42	1.34	0.301	0.301	-0.31	-1.24	0.159	0.159
ENSG00000188647	PTAR1	-0.71	-1.64	0.00189	0.00189	-0.05	-1.03	0.704	0.704
ENSG00000165072	MAMDC2	-0.85	-1.8	0.0363	0.0363	0.05	1.03	0.832	0.832
ENSG00000198887	SMC5	-0.8	-1.74	0.000101	0.000101	-0.02	-1.01	0.888	0.888
ENSG00000119125	GDA	-1.69	-3.22	0.0346	0.0346	-1.06	-2.09	0.0156	0.0156
ENSG00000236849	LINC01474	-1.16	-2.24	0.00993	0.00993	-0.39	-1.31	0.109	0.109
ENSG00000165092	ALDH1A1	-1.2	-2.29	0.000443	0.000443	0	1	0.991	0.991
ENSG00000135046	ANXA1	-0.7	-1.63	0.00427	0.00427	-0.09	-1.06	0.518	0.518
ENSG00000198963	RORB	-1.5	-2.84	0.0173	0.0173	-1.7	-3.25	2.07e-06	2.07e-06
ENSG00000135002	RFK	-0.77	-1.71	2.84e-05	2.84e-05	0.1	1.07	0.306	0.306
ENSG00000156052	GNAQ	-0.86	-1.82	0.000307	0.000307	-0.04	-1.03	0.761	0.761
ENSG00000165113	GKAP1	-1.09	-2.13	0.000426	0.000426	-0.71	-1.64	3.3e-05	3.3e-05
ENSG00000235298		0.77	1.7	0.139	0.139	-0.31	-1.24	0.275	0.275
ENSG00000231632	NA	0.63	1.55	0.211	0.211	-0.08	-1.06	0.775	0.775
ENSG00000187764	SEMA4D	0.7	1.63	0.00797	0.00797	0.15	1.11	0.311	0.311
ENSG00000130222	GADD45G	1.31	2.49	0.00123	0.00123	-0.15	-1.11	0.488	0.488
ENSG00000106809	OGN	-0.66	-1.58	0.185	0.185	0.22	1.16	0.424	0.424
ENSG00000127083	OMD	-0.72	-1.65	0.0992	0.0992	0.49	1.4	0.0425	0.0425
ENSG00000106823	ECM2	-1.24	-2.37	0.00343	0.00343	-0.27	-1.21	0.233	0.233
ENSG00000127084	FGD3	0.7	1.62	0.00949	0.00949	0.19	1.14	0.206	0.206
ENSG00000157303	SUSD3	0.85	1.8	0.00107	0.00107	0.25	1.19	0.0774	0.0774
ENSG00000136872	ALDOB	-0.85	-1.81	0.139	0.139	-0.67	-1.59	0.0344	0.0344
ENSG00000165029	ABCA1	-1.29	-2.44	0.00097	0.00097	-0.54	-1.45	0.0111	0.0111
ENSG00000106701	FSD1L	-1.25	-2.38	1.44e-05	1.44e-05	-0.12	-1.08	0.451	0.451
ENSG00000242616	GNG10	1.27	2.41	0.00166	0.00166	0.21	1.15	0.339	0.339
ENSG00000119471	HSDL2	-0.95	-1.93	0.000227	0.000227	-0.68	-1.6	2.21e-06	2.21e-06
ENSG00000119457	SLC46A2	0.17	1.12	0.752	0.752	0.06	1.04	0.848	0.848
ENSG00000181634	TNFSF15	0.78	1.71	0.0446	0.0446	0.51	1.42	0.0173	0.0173
ENSG00000267987	NA	0.89	1.86	0.0841	0.0841	-0.4	-1.32	0.156	0.156
ENSG00000269970		0.55	1.47	0.26	0.26	-0.41	-1.33	0.126	0.126
ENSG00000186130	ZBTB6	-0.86	-1.82	0.000391	0.000391	-0.2	-1.15	0.133	0.133
ENSG00000148204	CRB2	0.34	1.27	0.521	0.521	0.25	1.19	0.384	0.384
ENSG00000173611	SCAI	-1.25	-2.38	4.82e-06	4.82e-06	-0.58	-1.49	9.83e-05	9.83e-05
ENSG00000187024	PTRH1	0.87	1.83	0.0022	0.0022	0.01	1.01	0.944	0.944
ENSG00000148334	PTGES2	1.09	2.13	8.49e-06	8.49e-06	0.23	1.17	0.0827	0.0827
ENSG00000148346	LCN2	3.89	14.87	0.000974	0.000974	1.33	2.51	0.0383	0.0383
ENSG00000171159	C9orf16	1.08	2.12	0.000244	0.000244	0.4	1.32	0.0119	0.0119
ENSG00000223551	TMSB4XP4	-1.39	-2.63	9.38e-06	9.38e-06	0.17	1.13	0.304	0.304
ENSG00000160446	ZDHHC12	0.89	1.85	0.00106	0.00106	0.08	1.06	0.573	0.573
ENSG00000188483	IER5L	1.37	2.59	6.43e-05	6.43e-05	0.62	1.54	0.000903	0.000903
ENSG00000196205	EEF1A1P5	-0.77	-1.71	0.000117	0.000117	-0.1	-1.07	0.368	0.368
ENSG00000123453	SARDH	0.68	1.6	0.0253	0.0253	0.28	1.22	0.0894	0.0894
ENSG00000085265	FCN1	0.97	1.96	0.0607	0.0607	0.23	1.18	0.407	0.407
ENSG00000160360	GPSM1	1.23	2.35	2.18e-05	2.18e-05	0.59	1.51	0.000178	0.000178
ENSG00000187796	CARD9	0.9	1.86	0.0145	0.0145	0.26	1.19	0.198	0.198
ENSG00000172889	EGFL7	1.03	2.04	0.00136	0.00136	0.3	1.23	0.0842	0.0842
ENSG00000232434	C9orf172	1.49	2.81	0.0013	0.0013	0.5	1.42	0.0455	0.0455
ENSG00000177943	MAMDC4	1.16	2.23	0.000965	0.000965	-0.12	-1.09	0.53	0.53
ENSG00000148362	PAXX	1.16	2.23	6.64e-06	6.64e-06	0.36	1.28	0.00874	0.00874
ENSG00000169583	CLIC3	2.17	4.5	0.00275	0.00275	0.71	1.63	0.0722	0.0722
ENSG00000180549	FUT7	0.91	1.88	0.0225	0.0225	0.05	1.03	0.832	0.832
ENSG00000107281	NPDC1	1.34	2.53	2.08e-06	2.08e-06	0.6	1.51	9.18e-05	9.18e-05
ENSG00000212864	RNF208	0.82	1.76	0.0152	0.0152	-0.07	-1.05	0.694	0.694
ENSG00000197191	CYSRT1	0.92	1.89	0.0664	0.0664	-0.19	-1.14	0.496	0.496
ENSG00000188747	NOXA1	1.16	2.23	0.000512	0.000512	0.29	1.23	0.101	0.101
ENSG00000182154	MRPL41	0.82	1.77	0.00319	0.00319	-0.01	-1.01	0.927	0.927
ENSG00000185736	ADARB2	1.42	2.68	0.0162	0.0162	0.53	1.45	0.0984	0.0984
ENSG00000151632	AKR1C2	-0.99	-1.99	0.017	0.017	-0.37	-1.29	0.105	0.105
ENSG00000178363	CALML3	2.28	4.87	0.112	0.112	0.52	1.43	0.509	0.509
ENSG00000185267	CDNF	-0.95	-1.93	1.71e-06	1.71e-06	-0.58	-1.49	1.29e-07	1.29e-07
ENSG00000152465	NMT2	-1.06	-2.08	0.00106	0.00106	-0.18	-1.13	0.308	0.308
ENSG00000229124	VIM-AS1	0.77	1.71	0.0381	0.0381	0	-1	0.999	0.999
ENSG00000234961		1.5	2.82	0.0483	0.0483	-0.17	-1.12	0.685	0.685
ENSG00000183748	NA	-1.24	-2.37	0.0146	0.0146	-0.35	-1.28	0.204	0.204
ENSG00000184040	NA	-1.14	-2.2	0.0181	0.0181	-0.52	-1.43	0.0484	0.0484
ENSG00000165997	ARL5B	-0.92	-1.9	0.000621	0.000621	-0.18	-1.13	0.21	0.21
ENSG00000168283	BMI1	-1.3	-2.46	2.33e-05	2.33e-05	-0.05	-1.03	0.765	0.765
ENSG00000182077	PTCHD3	-2.28	-4.85	0.000394	0.000394	-1.03	-2.04	0.00331	0.00331
ENSG00000099246	RAB18	-0.73	-1.66	4.22e-05	4.22e-05	-0.11	-1.08	0.243	0.243
ENSG00000259994		-0.92	-1.9	4.38e-05	4.38e-05	-0.4	-1.32	0.00112	0.00112
ENSG00000272914		-0.81	-1.75	0.0161	0.0161	-0.36	-1.29	0.0475	0.0475
ENSG00000148516	ZEB1	-0.82	-1.76	0.0114	0.0114	-0.02	-1.01	0.923	0.923
ENSG00000165322	ARHGAP12	-0.65	-1.57	0.00293	0.00293	0.03	1.02	0.781	0.781
ENSG00000170759	KIF5B	-0.86	-1.82	0.000722	0.000722	-0.07	-1.05	0.609	0.609
ENSG00000236114		-0.91	-1.88	0.0105	0.0105	-0.13	-1.1	0.492	0.492
ENSG00000189014	FAM35DP	-0.75	-1.68	0.00749	0.00749	-0.07	-1.05	0.644	0.644
ENSG00000259942	NA	-0.49	-1.4	0.372	0.372	0.6	1.52	0.0441	0.0441
ENSG00000177354	C10orf71	-0.6	-1.51	0.243	0.243	-0.47	-1.38	0.097	0.097
ENSG00000214982	NA	0.4	1.32	0.329	0.329	-0.35	-1.28	0.119	0.119
ENSG00000232706	NUTM2HP	-0.54	-1.46	0.134	0.134	-0.16	-1.12	0.419	0.419
ENSG00000185532	PRKG1	-0.54	-1.45	0.0662	0.0662	0.25	1.19	0.116	0.116
ENSG00000151151	IPMK	-1.35	-2.55	1.9e-05	1.9e-05	-0.17	-1.13	0.302	0.302
ENSG00000072401	UBE2D1	-0.95	-1.93	0.000103	0.000103	0.02	1.01	0.883	0.883
ENSG00000237949	LINC00844	-0.61	-1.52	0.17	0.17	0.04	1.03	0.863	0.863
ENSG00000165449	SLC16A9	-0.57	-1.48	0.144	0.144	0.19	1.14	0.378	0.378
ENSG00000165476	REEP3	-0.8	-1.74	1.8e-05	1.8e-05	-0.24	-1.18	0.0162	0.0162
ENSG00000213609	RPL7AP50	-0.97	-1.96	0.0091	0.0091	-0.14	-1.1	0.49	0.49
ENSG00000183230	CTNNA3	-0.58	-1.5	0.161	0.161	0.07	1.05	0.766	0.766
ENSG00000260400		-0.99	-1.98	0.000342	0.000342	-0.31	-1.24	0.0396	0.0396
ENSG00000122958	VPS26A	-0.76	-1.7	1.33e-07	1.33e-07	-0.17	-1.13	0.0242	0.0242
ENSG00000138316	ADAMTS14	1.61	3.05	0.00961	0.00961	0.7	1.62	0.04	0.04
ENSG00000168209	DDIT4	0.54	1.46	0.0539	0.0539	-0.09	-1.07	0.542	0.542
ENSG00000269926	DDIT4-AS1	0.66	1.58	0.201	0.201	-0.55	-1.47	0.0509	0.0509
ENSG00000138315	OIT3	0.47	1.38	0.41	0.41	0.45	1.36	0.15	0.15
ENSG00000233144		0.67	1.59	0.166	0.166	-0.33	-1.25	0.214	0.214
ENSG00000107758	PPP3CB	-0.72	-1.65	4.39e-06	4.39e-06	-0.18	-1.13	0.0311	0.0311
ENSG00000165644	COMTD1	1.43	2.69	9.4e-05	9.4e-05	0.19	1.14	0.338	0.338
ENSG00000253626	EIF5AL1	-2.16	-4.47	6.58e-06	6.58e-06	-0.08	-1.06	0.741	0.741
ENSG00000224886		0.45	1.37	0.348	0.348	-0.34	-1.27	0.197	0.197
ENSG00000273372	SFTPD-AS1	-0.72	-1.64	0.104	0.104	-0.09	-1.06	0.717	0.717
ENSG00000122378	FAM213A	-1.03	-2.04	0.00433	0.00433	-0.74	-1.68	0.000198	0.000198
ENSG00000271738	NA	-1.05	-2.07	0.00159	0.00159	-0.42	-1.34	0.0198	0.0198
ENSG00000151303		-1.55	-2.94	0.000273	0.000273	-0.69	-1.62	0.00288	0.00288
ENSG00000200253	RNU6-529P	-1.31	-2.48	0.000369	0.000369	-0.47	-1.39	0.0173	0.0173
ENSG00000171862	PTEN	-0.8	-1.74	0.00011	0.00011	-0.38	-1.3	0.000641	0.000641
ENSG00000180139	ACTA2-AS1	2.31	4.97	0.000663	0.000663	0.52	1.44	0.153	0.153
ENSG00000261438		-0.91	-1.89	0.00145	0.00145	0.08	1.06	0.586	0.586
ENSG00000152779	SLC16A12	-0.87	-1.82	0.0496	0.0496	-0.45	-1.37	0.06	0.06
ENSG00000180628	PCGF5	-0.69	-1.61	7.14e-05	7.14e-05	0.02	1.01	0.843	0.843
ENSG00000165338	HECTD2	-0.79	-1.72	0.000546	0.000546	-0.05	-1.04	0.669	0.669
ENSG00000107854	TNKS2	-0.75	-1.68	0.000349	0.000349	-0.14	-1.1	0.205	0.205
ENSG00000148690	FRA10AC1	-0.8	-1.74	1.35e-05	1.35e-05	-0.25	-1.19	0.0108	0.0108
ENSG00000173124	ACSM6	-1.27	-2.41	0.0617	0.0617	-0.8	-1.74	0.0322	0.0322
ENSG00000077147	TM9SF3	-0.64	-1.55	0.00125	0.00125	0	-1	0.978	0.978
ENSG00000196233	LCOR	-0.69	-1.62	0.0012	0.0012	-0.24	-1.18	0.0385	0.0385
ENSG00000165886	UBTD1	0.56	1.48	0.0538	0.0538	-0.24	-1.18	0.137	0.137
ENSG00000222414	RNU2-59P	0.87	1.82	0.0612	0.0612	-0.64	-1.56	0.0121	0.0121
ENSG00000226009	KCNIP2-AS1	0.51	1.43	0.284	0.284	-0.65	-1.57	0.0134	0.0134
ENSG00000107872	FBXL15	1.44	2.71	2.51e-05	2.51e-05	0.27	1.2	0.142	0.142
ENSG00000166275	BORCS7	-0.62	-1.54	0.000666	0.000666	-0.08	-1.06	0.408	0.408
ENSG00000107954	NEURL1	0.81	1.76	0.015	0.015	0.38	1.3	0.0401	0.0401
ENSG00000148735	PLEKHS1	1.85	3.59	0.0815	0.0815	1.51	2.84	0.00996	0.00996
ENSG00000228484		-1.06	-2.08	0.0131	0.0131	-0.4	-1.32	0.0837	0.0837
ENSG00000151553	FAM160B1	-1	-2	6.93e-05	6.93e-05	-0.22	-1.17	0.098	0.098
ENSG00000165832	TRUB1	-0.67	-1.59	0.0016	0.0016	-0.21	-1.15	0.0725	0.0725
ENSG00000165646	SLC18A2	-1.1	-2.15	0.00603	0.00603	0.12	1.09	0.568	0.568
ENSG00000107560	RAB11FIP2	-0.9	-1.87	1.67e-05	1.67e-05	-0.06	-1.04	0.591	0.591
ENSG00000165669	FAM204A	-0.67	-1.59	4.25e-07	4.25e-07	-0.02	-1.01	0.771	0.771
ENSG00000220842	RPL21P16	-1.24	-2.37	0.000395	0.000395	-0.17	-1.12	0.379	0.379
ENSG00000095574	IKZF5	-0.9	-1.86	1.58e-05	1.58e-05	-0.3	-1.23	0.00704	0.00704
ENSG00000148773	MKI67	0.48	1.39	0.437	0.437	0.43	1.35	0.203	0.203
ENSG00000151651	ADAM8	0.95	1.93	0.0158	0.0158	0.27	1.21	0.204	0.204
ENSG00000174885	NLRP6	0.24	1.18	0.638	0.638	0.02	1.01	0.946	0.946
ENSG00000255026		1.04	2.06	0.0415	0.0415	0.26	1.2	0.353	0.353
ENSG00000185187	SIGIRR	0.9	1.86	0.000112	0.000112	0.3	1.23	0.0167	0.0167
ENSG00000185101	ANO9	1.35	2.56	0.0207	0.0207	0.36	1.28	0.259	0.259
ENSG00000161328	LRRC56	1.14	2.2	0.00121	0.00121	0.45	1.37	0.0178	0.0178
ENSG00000185522	LMNTD2	1.01	2.02	0.00128	0.00128	0.37	1.3	0.0282	0.0282
ENSG00000099849	RASSF7	1.35	2.55	0.00434	0.00434	0.47	1.39	0.0654	0.0654
ENSG00000185507	IRF7	1.28	2.44	5.27e-06	5.27e-06	0.18	1.13	0.237	0.237
ENSG00000177542	SLC25A22	0.98	1.98	0.00141	0.00141	0.11	1.08	0.496	0.496
ENSG00000177595	PIDD1	0.86	1.81	0.000334	0.000334	0.17	1.13	0.178	0.178
ENSG00000255108		0.72	1.64	0.26	0.26	-0.59	-1.51	0.0917	0.0917
ENSG00000177685	CRACR2B	1.48	2.79	0.00395	0.00395	0.71	1.64	0.0112	0.0112
ENSG00000235027		1.03	2.04	0.0735	0.0735	-0.15	-1.11	0.628	0.628
ENSG00000130598	TNNI2	0.67	1.59	0.12	0.12	0.19	1.14	0.406	0.406
ENSG00000167244	IGF2	-0.51	-1.42	0.173	0.173	0.19	1.14	0.344	0.344
ENSG00000110665	C11orf21	0.32	1.25	0.409	0.409	0.2	1.15	0.347	0.347
ENSG00000064201	TSPAN32	0.56	1.47	0.126	0.126	0.17	1.12	0.398	0.398
ENSG00000184281	TSSC4	0.84	1.78	0.000647	0.000647	0.12	1.09	0.343	0.343
ENSG00000110628	SLC22A18	1.11	2.16	0.000956	0.000956	0.42	1.33	0.0223	0.0223
ENSG00000181649	PHLDA2	1.58	2.98	0.00213	0.00213	0.76	1.69	0.00662	0.00662
ENSG00000229368		1.17	2.25	0.00603	0.00603	0.22	1.16	0.346	0.346
ENSG00000180785	OR51E1	-0.73	-1.66	0.14	0.14	-0.38	-1.3	0.165	0.165
ENSG00000167332	OR51E2	0.04	1.03	0.938	0.938	0.43	1.35	0.0946	0.0946
ENSG00000255823	MTRNR2L8	-1.62	-3.08	0.00186	0.00186	-0.04	-1.03	0.883	0.883
ENSG00000133800	LYVE1	-0.84	-1.79	0.115	0.115	-0.14	-1.1	0.641	0.641
ENSG00000187079	TEAD1	-0.91	-1.88	0.00107	0.00107	-0.38	-1.3	0.0128	0.0128
ENSG00000197601	FAR1	-0.92	-1.89	2.23e-05	2.23e-05	-0.04	-1.03	0.747	0.747
ENSG00000133818	RRAS2	-0.71	-1.63	0.00261	0.00261	-0.25	-1.19	0.0454	0.0454
ENSG00000152270	PDE3B	-1.84	-3.59	0.0159	0.0159	-1.25	-2.38	0.00296	0.00296
ENSG00000110693	SOX6	-0.97	-1.97	0.00562	0.00562	-0.61	-1.52	0.00172	0.00172
ENSG00000011405	PIK3C2A	-1.05	-2.07	3.98e-05	3.98e-05	-0.14	-1.1	0.321	0.321
ENSG00000129167	TPH1	-0.7	-1.62	0.0181	0.0181	-0.07	-1.05	0.644	0.644
ENSG00000171714	ANO5	-0.82	-1.76	0.0251	0.0251	-0.4	-1.32	0.0446	0.0446
ENSG00000187398	LUZP2	-1.64	-3.11	0.00171	0.00171	-0.57	-1.48	0.0456	0.0456
ENSG00000134343	ANO3	-2.03	-4.09	0.000888	0.000888	-0.74	-1.67	0.0258	0.0258
ENSG00000182255	KCNA4	-1.41	-2.65	0.00698	0.00698	-1.04	-2.06	0.000303	0.000303
ENSG00000110422	HIPK3	-1.35	-2.55	4.24e-05	4.24e-05	-0.31	-1.24	0.0816	0.0816
ENSG00000255443	CD44-AS1	1.28	2.43	0.0153	0.0153	0.15	1.11	0.596	0.596
ENSG00000179431	FJX1	0.98	1.97	0.00454	0.00454	0.21	1.15	0.273	0.273
ENSG00000166326	TRIM44	0.39	1.31	0.424	0.424	-0.5	-1.41	0.0611	0.0611
ENSG00000175264	CHST1	1.26	2.39	0.000156	0.000156	0.59	1.5	0.00117	0.00117
ENSG00000172247	C1QTNF4	1.38	2.61	0.00484	0.00484	0.47	1.38	0.0798	0.0798
ENSG00000211450	SELENOH	1.27	2.42	1.91e-06	1.91e-06	0.19	1.14	0.177	0.177
ENSG00000156689	GLYATL2	1.76	3.39	0.0861	0.0861	1.38	2.6	0.0147	0.0147
ENSG00000166927	MS4A7	-0.83	-1.78	0.0802	0.0802	-0.05	-1.04	0.837	0.837
ENSG00000006118	TMEM132A	1.58	3	0.000116	0.000116	0.65	1.57	0.0035	0.0035
ENSG00000013725	CD6	0.49	1.4	0.122	0.122	0.02	1.01	0.903	0.903
ENSG00000243742	RPLP0P2	-0.84	-1.79	0.0136	0.0136	-0.04	-1.03	0.847	0.847
ENSG00000167995	BEST1	0.54	1.45	0.15	0.15	-0.01	-1.01	0.967	0.967
ENSG00000204922	UQCC3	1.02	2.03	0.000101	0.000101	-0.09	-1.06	0.543	0.543
ENSG00000234857	HNRNPUL2-BSCL2	0.81	1.76	0.029	0.029	-0.18	-1.13	0.387	0.387
ENSG00000168004	HRASLS5	-1.38	-2.6	0.0151	0.0151	-0.78	-1.72	0.0122	0.0122
ENSG00000184743	ATL3	-0.66	-1.58	4.8e-05	4.8e-05	0.09	1.07	0.289	0.289
ENSG00000133315	MACROD1	0.98	1.98	0.00303	0.00303	0	1	0.99	0.99
ENSG00000149761	NUDT22	0.9	1.87	1.83e-05	1.83e-05	0.2	1.15	0.0808	0.0808
ENSG00000002330	BAD	1.01	2.01	0.000123	0.000123	0.23	1.17	0.108	0.108
ENSG00000168071	CCDC88B	0.81	1.76	0.00334	0.00334	0.28	1.21	0.0656	0.0656
ENSG00000146670	CDCA5	0.39	1.31	0.291	0.291	0.2	1.15	0.317	0.317
ENSG00000174276	ZNHIT2	1.28	2.42	0.000555	0.000555	0.16	1.12	0.418	0.418
ENSG00000173825	TIGD3	0.88	1.84	0.0419	0.0419	-0.26	-1.2	0.276	0.276
ENSG00000173338	KCNK7	0.59	1.51	0.269	0.269	-0.34	-1.27	0.248	0.248
ENSG00000172803	SNX32	1.23	2.35	0.00122	0.00122	0.19	1.14	0.351	0.351
ENSG00000175602	CCDC85B	1.85	3.6	3.35e-05	3.35e-05	0.31	1.24	0.199	0.199
ENSG00000245156		1.22	2.32	0.0408	0.0408	-0.41	-1.33	0.207	0.207
ENSG00000254452		1.01	2.01	0.0331	0.0331	-0.53	-1.44	0.0414	0.0414
ENSG00000175463	TBC1D10C	0.81	1.75	0.0334	0.0334	0.37	1.29	0.0774	0.0774
ENSG00000213402	PTPRCAP	0.85	1.8	0.00435	0.00435	0.33	1.25	0.0447	0.0447
ENSG00000110697	PITPNM1	1.13	2.19	3.96e-06	3.96e-06	0.31	1.24	0.0175	0.0175
ENSG00000167799	NUDT8	0.62	1.53	0.0528	0.0528	-0.2	-1.15	0.246	0.246
ENSG00000172927	MYEOV	0.32	1.25	0.479	0.479	0.16	1.11	0.533	0.533
ENSG00000054967	RELT	0.7	1.63	0.0125	0.0125	0.3	1.23	0.0533	0.0533
ENSG00000254837		-0.76	-1.69	1.36e-05	1.36e-05	-0.28	-1.21	0.00298	0.00298
ENSG00000162139	NEU3	0.78	1.71	0.104	0.104	-0.24	-1.18	0.363	0.363
ENSG00000166391	MOGAT2	1.4	2.65	0.0224	0.0224	-0.23	-1.17	0.491	0.491
ENSG00000254826		0.33	1.26	0.596	0.596	-0.43	-1.34	0.211	0.211
ENSG00000254814		1	2	0.168	0.168	-0.72	-1.65	0.0704	0.0704
ENSG00000261578		-0.53	-1.45	0.234	0.234	0.18	1.13	0.462	0.462
ENSG00000078124	ACER3	-1.05	-2.07	2.44e-05	2.44e-05	-0.49	-1.41	0.000278	0.000278
ENSG00000151365	THRSP	-1.42	-2.67	0.0182	0.0182	-0.59	-1.51	0.0708	0.0708
ENSG00000151366	NDUFC2	-0.66	-1.58	0.00151	0.00151	-0.25	-1.19	0.0275	0.0275
ENSG00000137502	RAB30	-0.73	-1.65	0.00042	0.00042	-0.1	-1.07	0.367	0.367
ENSG00000197882	OR7E13P	-1.16	-2.24	0.0292	0.0292	-0.94	-1.92	0.0015	0.0015
ENSG00000086991	NOX4	-0.65	-1.57	0.159	0.159	0.27	1.21	0.285	0.285
ENSG00000180773	SLC36A4	-0.83	-1.78	0.000255	0.000255	0.07	1.05	0.579	0.579
ENSG00000166002	SMCO4	0.73	1.66	0.00296	0.00296	0.28	1.21	0.0379	0.0379
ENSG00000077458	FAM76B	-0.86	-1.82	0.000135	0.000135	-0.1	-1.07	0.414	0.414
ENSG00000149231	CCDC82	-0.7	-1.63	0.000736	0.000736	-0.19	-1.14	0.0956	0.0956
ENSG00000248027		-0.48	-1.39	0.18	0.18	0.05	1.03	0.813	0.813
ENSG00000187151	ANGPTL5	-0.79	-1.73	0.128	0.128	0.67	1.59	0.0194	0.0194
ENSG00000260966		-0.84	-1.8	8.95e-05	8.95e-05	-0.11	-1.08	0.321	0.321
ENSG00000170962	PDGFD	-0.31	-1.24	0.43	0.43	0.48	1.39	0.0266	0.0266
ENSG00000152402	GUCY1A2	-1.23	-2.34	0.00261	0.00261	0.34	1.27	0.123	0.123
ENSG00000261098		-0.99	-1.98	0.000618	0.000618	-0.55	-1.46	0.00056	0.00056
ENSG00000166266	CUL5	-0.79	-1.73	2.79e-05	2.79e-05	-0.19	-1.14	0.0643	0.0643
ENSG00000149289	ZC3H12C	-1.02	-2.03	1.79e-05	1.79e-05	-0.49	-1.41	0.000133	0.000133
ENSG00000109846	CRYAB	-1.08	-2.11	0.00658	0.00658	-0.16	-1.12	0.464	0.464
ENSG00000160593	JAML	0.21	1.15	0.596	0.596	0.26	1.2	0.221	0.221
ENSG00000160588	MPZL3	0.59	1.5	0.248	0.248	0.14	1.1	0.617	0.617
ENSG00000118094	TREH	1.19	2.29	0.0357	0.0357	-0.37	-1.29	0.235	0.235
ENSG00000160683	CXCR5	0.5	1.41	0.346	0.346	0.11	1.08	0.694	0.694
ENSG00000188486	H2AFX	0.93	1.9	0.00478	0.00478	0.12	1.09	0.485	0.485
ENSG00000263873		1.73	3.33	0.00985	0.00985	0.16	1.12	0.661	0.661
ENSG00000137709	POU2F3	1.97	3.91	0.0267	0.0267	0.08	1.06	0.866	0.866
ENSG00000137642	SORL1	0.74	1.68	0.111	0.111	0.32	1.25	0.211	0.211
ENSG00000255248	MIR100HG	-0.6	-1.52	0.0164	0.0164	0.23	1.17	0.0913	0.0913
ENSG00000080854	IGSF9B	1.09	2.13	0.0179	0.0179	0.38	1.3	0.132	0.132
ENSG00000109956	B3GAT1	1.55	2.93	0.00781	0.00781	0.69	1.61	0.0309	0.0309
ENSG00000111206	FOXM1	0.64	1.56	0.235	0.235	0.58	1.5	0.0507	0.0507
ENSG00000227081		-0.91	-1.88	0.00511	0.00511	-0.06	-1.04	0.721	0.721
ENSG00000256164	CCND2-AS1	-0.82	-1.76	0.0227	0.0227	-0.37	-1.29	0.0606	0.0606
ENSG00000118971	CCND2	-0.5	-1.41	0.0259	0.0259	0.05	1.03	0.702	0.702
ENSG00000269968		1.83	3.55	0.00374	0.00374	0.4	1.32	0.241	0.241
ENSG00000111665	CDCA3	0.55	1.46	0.183	0.183	0.21	1.16	0.347	0.347
ENSG00000173262	SLC2A14	0.81	1.76	0.218	0.218	0.47	1.39	0.194	0.194
ENSG00000171847	FAM90A1	0.66	1.58	0.0622	0.0622	-0.15	-1.11	0.453	0.453
ENSG00000226091	LINC00937	0.58	1.49	0.164	0.164	0.16	1.11	0.491	0.491
ENSG00000166527	CLEC4D	0.54	1.46	0.316	0.316	-0.01	-1	0.983	0.983
ENSG00000166523	CLEC4E	0.02	1.01	0.972	0.972	-0.17	-1.13	0.569	0.569
ENSG00000111732	AICDA	-1.1	-2.15	0.0101	0.0101	-0.2	-1.15	0.387	0.387
ENSG00000213443		-0.84	-1.79	0.00076	0.00076	0.02	1.01	0.903	0.903
ENSG00000150045	KLRF1	-0.64	-1.56	0.0408	0.0408	0.13	1.1	0.432	0.432
ENSG00000110852	CLEC2B	-0.62	-1.54	0.0379	0.0379	0.12	1.08	0.48	0.48
ENSG00000134545	KLRC1	-0.92	-1.89	0.0695	0.0695	-0.32	-1.25	0.249	0.249
ENSG00000256667	KLRA1P	-1.16	-2.24	5.04e-05	5.04e-05	-0.34	-1.27	0.0259	0.0259
ENSG00000212127	TAS2R14	-0.64	-1.56	0.0191	0.0191	-0.03	-1.02	0.833	0.833
ENSG00000256537	SMIM10L1	1.1	2.15	0.000658	0.000658	0	-1	0.98	0.98
ENSG00000008394	MGST1	-1.46	-2.76	0.00116	0.00116	-0.68	-1.6	0.00565	0.00565
ENSG00000048540	LMO3	-1.24	-2.37	0.0145	0.0145	-0.56	-1.47	0.0452	0.0452
ENSG00000111404	RERGL	-0.65	-1.57	0.148	0.148	0.21	1.16	0.399	0.399
ENSG00000245205	EEF1A1P4	-1.23	-2.35	0.000768	0.000768	-0.05	-1.04	0.798	0.798
ENSG00000172572	PDE3A	-0.58	-1.49	0.0966	0.0966	-0.2	-1.14	0.303	0.303
ENSG00000256663		0.95	1.93	0.055	0.055	0.16	1.12	0.548	0.548
ENSG00000111711	GOLT1B	-1.01	-2.02	5.22e-05	5.22e-05	-0.08	-1.06	0.542	0.542
ENSG00000134548	SPX	-2.88	-7.36	0.000649	0.000649	-2.82	-7.08	5.1e-09	5.1e-09
ENSG00000069431	ABCC9	-0.68	-1.6	0.0401	0.0401	0.12	1.08	0.521	0.521
ENSG00000139163	ETNK1	-0.91	-1.87	5.6e-05	5.6e-05	-0.06	-1.04	0.6	0.6
ENSG00000134532	SOX5	-1.39	-2.63	4.05e-05	4.05e-05	-0.78	-1.72	2.89e-05	2.89e-05
ENSG00000060982	BCAT1	-1.22	-2.33	0.00904	0.00904	-0.15	-1.11	0.541	0.541
ENSG00000205707	ETFRF1	-1.17	-2.25	2.76e-06	2.76e-06	-0.24	-1.18	0.0666	0.0666
ENSG00000123094	RASSF8	-0.73	-1.66	0.001	0.001	0.06	1.04	0.641	0.641
ENSG00000123095	BHLHE41	-0.89	-1.85	0.000861	0.000861	-0.27	-1.21	0.0624	0.0624
ENSG00000256185		-0.6	-1.52	0.112	0.112	0.23	1.17	0.265	0.265
ENSG00000139117	CPNE8	-0.65	-1.57	0.0024	0.0024	0.07	1.05	0.554	0.554
ENSG00000173208	ABCD2	-2.14	-4.42	0.00453	0.00453	-1.21	-2.31	0.00361	0.00361
ENSG00000151229	SLC2A13	-1.12	-2.17	0.000478	0.000478	-0.12	-1.09	0.477	0.477
ENSG00000015153	YAF2	-0.74	-1.67	1.24e-06	1.24e-06	-0.11	-1.08	0.162	0.162
ENSG00000257742	NA	-0.73	-1.66	0.000555	0.000555	-0.03	-1.02	0.787	0.787
ENSG00000129317	PUS7L	-0.82	-1.77	0.00213	0.00213	-0.34	-1.26	0.0207	0.0207
ENSG00000151239	TWF1	-0.67	-1.59	0.00117	0.00117	0	1	0.991	0.991
ENSG00000111424	VDR	1.23	2.34	0.0281	0.0281	0.76	1.7	0.0133	0.0133
ENSG00000258017		1.33	2.51	0.00913	0.00913	0.13	1.1	0.626	0.626
ENSG00000258232		0.47	1.39	0.293	0.293	-0.34	-1.27	0.169	0.169
ENSG00000135519	KCNH3	0.9	1.86	0.0126	0.0126	0.27	1.2	0.171	0.171
ENSG00000167588	GPD1	-1.13	-2.19	0.0823	0.0823	-0.75	-1.68	0.0355	0.0355
ENSG00000161813	LARP4	-0.69	-1.62	0.000587	0.000587	-0.19	-1.14	0.0879	0.0879
ENSG00000170465	KRT6C	2.23	4.7	0.0573	0.0573	0.69	1.62	0.279	0.279
ENSG00000139648	KRT71	2.07	4.2	0.156	0.156	-0.1	-1.07	0.901	0.901
ENSG00000172867	KRT2	1.62	3.07	0.262	0.262	0.48	1.4	0.541	0.541
ENSG00000167768	KRT1	2.09	4.25	0.0951	0.0951	0.38	1.3	0.575	0.575
ENSG00000257337		-0.86	-1.82	0.00889	0.00889	-0.33	-1.26	0.0674	0.0674
ENSG00000135476	ESPL1	0.55	1.46	0.182	0.182	0.12	1.09	0.598	0.598
ENSG00000123405	NFE2	0.42	1.34	0.488	0.488	-0.07	-1.05	0.827	0.827
ENSG00000110958	PTGES3	-0.59	-1.51	0.00058	0.00058	-0.11	-1.08	0.215	0.215
ENSG00000224713		0.74	1.67	0.109	0.109	-0.07	-1.05	0.793	0.793
ENSG00000257342		1	1.99	0.0769	0.0769	-0.29	-1.23	0.338	0.338
ENSG00000166896	ATP23	-0.9	-1.86	0.00199	0.00199	-0.28	-1.22	0.0702	0.0702
ENSG00000118596	SLC16A7	-1.45	-2.74	0.00213	0.00213	-1.14	-2.2	1.69e-05	1.69e-05
ENSG00000177990	DPY19L2	-0.85	-1.81	0.00663	0.00663	-0.1	-1.07	0.555	0.555
ENSG00000197301		-0.58	-1.5	0.153	0.153	-0.2	-1.15	0.367	0.367
ENSG00000127311	HELB	0.49	1.4	0.197	0.197	-0.43	-1.35	0.0409	0.0409
ENSG00000240087	RPSAP12	-1.11	-2.16	0.0102	0.0102	0.16	1.12	0.482	0.482
ENSG00000257181		-1.61	-3.04	0.00032	0.00032	-1.09	-2.13	1.06e-05	1.06e-05
ENSG00000135678	CPM	-1.14	-2.2	0.00186	0.00186	-0.83	-1.78	4.55e-05	4.55e-05
ENSG00000257764		0.72	1.64	0.119	0.119	-0.24	-1.18	0.347	0.347
ENSG00000166225	FRS2	-0.75	-1.68	8.85e-05	8.85e-05	-0.26	-1.2	0.0111	0.0111
ENSG00000166268	MYRFL	-0.72	-1.65	0.202	0.202	0.63	1.55	0.0419	0.0419
ENSG00000153233	PTPRR	-0.38	-1.3	0.409	0.409	0.39	1.31	0.124	0.124
ENSG00000236333	TRHDE-AS1	-1.82	-3.53	0.00907	0.00907	-1.42	-2.67	0.000255	0.000255
ENSG00000180481	GLIPR1L2	-0.98	-1.97	0.00279	0.00279	-0.14	-1.1	0.419	0.419
ENSG00000257497		-0.58	-1.5	0.131	0.131	0.18	1.13	0.401	0.401
ENSG00000091039	OSBPL8	-1.44	-2.71	3.59e-06	3.59e-06	-0.23	-1.17	0.167	0.167
ENSG00000186908	ZDHHC17	-0.96	-1.94	0.000136	0.000136	-0.21	-1.16	0.123	0.123
ENSG00000058272	PPP1R12A	-0.58	-1.49	0.0151	0.0151	0.12	1.09	0.342	0.342
ENSG00000165899	OTOGL	-0.43	-1.35	0.266	0.266	0.21	1.15	0.329	0.329
ENSG00000139304	PTPRQ	-1.72	-3.3	0.00777	0.00777	-0.87	-1.83	0.0139	0.0139
ENSG00000111052	LIN7A	-1.07	-2.1	0.00147	0.00147	-0.42	-1.34	0.0217	0.0217
ENSG00000111058	ACSS3	-1.21	-2.31	0.00451	0.00451	-0.92	-1.89	9.88e-05	9.88e-05
ENSG00000139220	PPFIA2	-0.48	-1.4	0.17	0.17	0.12	1.09	0.535	0.535
ENSG00000072041	SLC6A15	-1.47	-2.76	0.00491	0.00491	-0.96	-1.95	0.00081	0.00081
ENSG00000180318	ALX1	-0.98	-1.97	0.0638	0.0638	-0.73	-1.66	0.0123	0.0123
ENSG00000139324	TMTC3	-0.73	-1.65	0.00166	0.00166	-0.11	-1.08	0.396	0.396
ENSG00000049130	KITLG	-1.22	-2.33	4.39e-05	4.39e-05	-0.03	-1.02	0.863	0.863
ENSG00000271327		-0.86	-1.81	0.0164	0.0164	-0.67	-1.59	0.000728	0.000728
ENSG00000102189	EEA1	-1.56	-2.94	1.59e-06	1.59e-06	-0.23	-1.17	0.184	0.184
ENSG00000241556		-0.73	-1.66	0.0878	0.0878	-0.15	-1.11	0.529	0.529
ENSG00000136014	USP44	-0.41	-1.33	0.195	0.195	-0.27	-1.21	0.118	0.118
ENSG00000059758	CDK17	-0.67	-1.59	0.00289	0.00289	-0.05	-1.04	0.67	0.67
ENSG00000139354	GAS2L3	-0.95	-1.93	0.00406	0.00406	-0.17	-1.12	0.342	0.342
ENSG00000136052	SLC41A2	-0.86	-1.81	0.00636	0.00636	0.02	1.02	0.897	0.897
ENSG00000136051	WASHC4	-1.02	-2.02	9.72e-05	9.72e-05	-0.29	-1.22	0.0416	0.0416
ENSG00000151135	TMEM263	-0.8	-1.74	0.00238	0.00238	0.04	1.02	0.803	0.803
ENSG00000139438	FAM222A	1.52	2.87	0.00338	0.00338	0.04	1.03	0.892	0.892
ENSG00000111275	ALDH2	-1.08	-2.11	0.00228	0.00228	-1.08	-2.12	7.98e-08	7.98e-08
ENSG00000270018	NA	-1.21	-2.31	0.000391	0.000391	-0.3	-1.23	0.105	0.105
ENSG00000089169	RPH3A	0.49	1.4	0.337	0.337	-0.36	-1.28	0.199	0.199
ENSG00000089225	TBX5	-0.88	-1.84	0.146	0.146	-0.36	-1.28	0.282	0.282
ENSG00000088992	TESC	0.92	1.9	0.0226	0.0226	0.56	1.47	0.0123	0.0123
ENSG00000089041	P2RX7	0.17	1.13	0.717	0.717	-0.03	-1.02	0.922	0.922
ENSG00000182500	NA	0.92	1.89	0.00107	0.00107	0.3	1.23	0.0477	0.0477
ENSG00000255856		-1.17	-2.25	0.00187	0.00187	0.17	1.13	0.391	0.391
ENSG00000176383	B3GNT4	1.2	2.29	0.0192	0.0192	0.17	1.13	0.535	0.535
ENSG00000130783	CCDC62	-1.3	-2.46	0.000289	0.000289	-0.38	-1.3	0.0487	0.0487
ENSG00000178882	RFLNA	1.82	3.54	0.0028	0.0028	0.71	1.64	0.0323	0.0323
ENSG00000239776	NA	0.56	1.48	0.189	0.189	0.16	1.12	0.483	0.483
ENSG00000181234	TMEM132C	-1.28	-2.42	0.0272	0.0272	-1.09	-2.12	0.000708	0.000708
ENSG00000151948	GLT1D1	-0.04	-1.03	0.945	0.945	-0.33	-1.26	0.337	0.337
ENSG00000198598	MMP17	1.06	2.08	0.0133	0.0133	-0.06	-1.04	0.793	0.793
ENSG00000232888	RPS11P5	-0.64	-1.56	0.0512	0.0512	0.01	1.01	0.948	0.948
ENSG00000180776	ZDHHC20	0.06	1.04	0.912	0.912	-0.38	-1.3	0.217	0.217
ENSG00000102678	FGF9	-1	-2	0.06	0.06	-0.06	-1.04	0.83	0.83
ENSG00000232187	FTH1P7	-1.13	-2.19	0.00524	0.00524	0.08	1.06	0.721	0.721
ENSG00000102683	SGCG	-0.87	-1.83	0.0666	0.0666	-0.46	-1.37	0.0799	0.0799
ENSG00000165566	AMER2	-1.64	-3.13	0.0559	0.0559	-0.63	-1.55	0.18	0.18
ENSG00000203602	NA	0.54	1.45	0.273	0.273	-0.66	-1.58	0.0144	0.0144
ENSG00000122042	UBL3	-0.78	-1.72	1.92e-05	1.92e-05	0.02	1.01	0.826	0.826
ENSG00000102781	KATNAL1	-0.8	-1.74	0.00115	0.00115	-0.17	-1.13	0.191	0.191
ENSG00000213411	RBM22P2	-1.42	-2.67	0.00178	0.00178	-0.47	-1.38	0.0563	0.0563
ENSG00000102802	MEDAG	-0.41	-1.33	0.337	0.337	0.47	1.38	0.0454	0.0454
ENSG00000175664	TEX26	-1.43	-2.69	0.0119	0.0119	-0.04	-1.03	0.896	0.896
ENSG00000180660	MAB21L1	-0.92	-1.9	0.0465	0.0465	-0.63	-1.54	0.0143	0.0143
ENSG00000133111	RFXAP	-0.71	-1.64	0.000137	0.000137	-0.04	-1.03	0.657	0.657
ENSG00000120693	SMAD9	-0.55	-1.47	0.0478	0.0478	0.06	1.05	0.676	0.676
ENSG00000269120	NA	-1.82	-3.53	0.000989	0.000989	0.06	1.04	0.847	0.847
ENSG00000023516	AKAP11	-1.22	-2.33	2.94e-06	2.94e-06	-0.33	-1.26	0.0167	0.0167
ENSG00000273149		1.95	3.87	0.00923	0.00923	-0.14	-1.1	0.729	0.729
ENSG00000102445	RUBCNL	0.84	1.79	0.0133	0.0133	0.64	1.56	0.00069	0.00069
ENSG00000139679	LPAR6	-0.76	-1.69	0.000773	0.000773	-0.02	-1.01	0.88	0.88
ENSG00000102531	FNDC3A	-0.76	-1.7	0.00158	0.00158	-0.12	-1.08	0.372	0.372
ENSG00000102547	CAB39L	-0.44	-1.35	0.058	0.058	0.31	1.24	0.0146	0.0146
ENSG00000102753	KPNA3	-0.75	-1.68	0.000791	0.000791	-0.14	-1.1	0.243	0.243
ENSG00000231607	DLEU2	-0.91	-1.88	0.00233	0.00233	-0.39	-1.31	0.0164	0.0164
ENSG00000270101	NA	-0.86	-1.82	0.000417	0.000417	-0.16	-1.11	0.238	0.238
ENSG00000136149	RPL13AP25	-1.02	-2.03	0.0145	0.0145	-0.04	-1.03	0.869	0.869
ENSG00000118946	PCDH17	-0.51	-1.42	0.195	0.195	0.34	1.27	0.112	0.112
ENSG00000184226	PCDH9	-1.31	-2.47	0.0284	0.0284	-0.36	-1.29	0.264	0.264
ENSG00000204899	MZT1	-1.01	-2.01	1.35e-06	1.35e-06	-0.23	-1.18	0.0341	0.0341
ENSG00000178695	KCTD12	-1.23	-2.34	0.000623	0.000623	0	1	0.985	0.985
ENSG00000005812	FBXL3	-0.79	-1.73	0.000263	0.000263	-0.09	-1.06	0.433	0.433
ENSG00000139746	RBM26	-1	-2.01	7.37e-07	7.37e-07	-0.19	-1.14	0.0749	0.0749
ENSG00000214182	PTMAP5	-1.06	-2.08	0.000175	0.000175	0.03	1.02	0.82	0.82
ENSG00000215417	MIR17HG	-1.26	-2.4	0.000585	0.000585	-0.54	-1.45	0.00693	0.00693
ENSG00000183098	GPC6	-0.93	-1.9	0.005	0.005	-0.27	-1.2	0.135	0.135
ENSG00000152749	GPR180	-1.03	-2.05	0.000337	0.000337	-0.55	-1.47	0.000483	0.000483
ENSG00000134873	CLDN10	1.84	3.59	0.188	0.188	1.64	3.13	0.033	0.033
ENSG00000139793	MBNL2	-0.88	-1.84	0.00119	0.00119	-0.15	-1.11	0.322	0.322
ENSG00000204442	FAM155A	-0.32	-1.25	0.357	0.357	0.1	1.07	0.596	0.596
ENSG00000139826	ABHD13	-0.7	-1.63	0.00011	0.00011	-0.13	-1.1	0.176	0.176
ENSG00000259001		1.17	2.25	0.00823	0.00823	-0.08	-1.06	0.74	0.74
ENSG00000258810		-1.04	-2.05	0.0148	0.0148	-0.35	-1.27	0.133	0.133
ENSG00000258714	NA	0.63	1.55	0.131	0.131	-0.07	-1.05	0.765	0.765
ENSG00000268702	NA	0.86	1.81	0.0654	0.0654	-0.01	-1	0.978	0.978
ENSG00000259529		0.17	1.13	0.686	0.686	-0.13	-1.09	0.575	0.575
ENSG00000092295	TGM1	0.71	1.64	0.209	0.209	-0.1	-1.07	0.743	0.743
ENSG00000139910	NOVA1	-1	-2	0.00979	0.00979	-0.31	-1.24	0.142	0.142
ENSG00000258548	LINC00645	-2.08	-4.22	9.84e-05	9.84e-05	-0.77	-1.7	0.00761	0.00761
ENSG00000092140	G2E3	-1.12	-2.18	1.79e-05	1.79e-05	-0.31	-1.24	0.0279	0.0279
ENSG00000100473	COCH	-1.09	-2.13	0.0162	0.0162	-0.66	-1.58	0.00775	0.00775
ENSG00000100852	ARHGAP5	-1.17	-2.25	2.29e-05	2.29e-05	-0.25	-1.19	0.0948	0.0948
ENSG00000259045	MTCO1P2	-1.55	-2.92	0.00106	0.00106	-0.23	-1.18	0.359	0.359
ENSG00000165389	SPTSSA	-0.43	-1.35	0.0681	0.0681	0.06	1.04	0.663	0.663
ENSG00000165410	CFL2	-0.81	-1.75	0.00429	0.00429	-0.14	-1.1	0.353	0.353
ENSG00000258738		-0.78	-1.72	0.000715	0.000715	-0.15	-1.11	0.236	0.236
ENSG00000259091	LINC00517	-0.6	-1.52	0.14	0.14	0.2	1.15	0.362	0.362
ENSG00000150527	CTAGE5	0.58	1.49	0.0435	0.0435	-0.12	-1.09	0.438	0.438
ENSG00000179454	KLHL28	-1.18	-2.26	3.85e-05	3.85e-05	-0.28	-1.22	0.0648	0.0648
ENSG00000258486	NA	2.28	4.85	1.45e-06	1.45e-06	-0.07	-1.05	0.792	0.792
ENSG00000197776	KLHDC1	-1.25	-2.38	3.12e-06	3.12e-06	-0.33	-1.26	0.0195	0.0195
ENSG00000266037	NA	1.01	2.02	0.0246	0.0246	-0.32	-1.25	0.197	0.197
ENSG00000265150	NA	2.39	5.24	1.46e-07	1.46e-07	-0.15	-1.11	0.536	0.536
ENSG00000259071		-0.79	-1.72	0.00283	0.00283	0.25	1.19	0.0838	0.0838
ENSG00000269906		-0.66	-1.58	0.012	0.012	0.07	1.05	0.605	0.605
ENSG00000258745		0.61	1.53	0.264	0.264	-0.48	-1.39	0.112	0.112
ENSG00000186469	GNG2	-1.09	-2.13	0.00783	0.00783	-0.07	-1.05	0.738	0.738
ENSG00000087301	TXNDC16	-0.92	-1.9	5.11e-05	5.11e-05	-0.4	-1.32	0.00134	0.00134
ENSG00000180998	GPR137C	-0.92	-1.89	0.0195	0.0195	-0.48	-1.39	0.0266	0.0266
ENSG00000198252	STYX	-0.99	-1.98	8.52e-07	8.52e-07	-0.31	-1.24	0.00376	0.00376
ENSG00000197045	GMFB	-1.16	-2.24	5.77e-05	5.77e-05	-0.16	-1.12	0.3	0.3
ENSG00000180008	SOCS4	-0.82	-1.76	3.8e-05	3.8e-05	-0.03	-1.02	0.808	0.808
ENSG00000070367	EXOC5	-0.92	-1.9	4.33e-05	4.33e-05	-0.25	-1.19	0.0362	0.0362
ENSG00000139977	NAA30	-0.85	-1.81	5.86e-06	5.86e-06	-0.3	-1.23	0.00312	0.00312
ENSG00000259969		-0.63	-1.55	0.0116	0.0116	0.19	1.14	0.169	0.169
ENSG00000179008	C14orf39	-2.01	-4.03	0.000249	0.000249	-1.1	-2.14	0.000265	0.000265
ENSG00000126778	SIX1	-1.01	-2.01	0.0865	0.0865	-0.61	-1.52	0.0598	0.0598
ENSG00000126821	SGPP1	-1.03	-2.05	9.53e-05	9.53e-05	-0.13	-1.09	0.361	0.361
ENSG00000165807	PPP1R36	-0.72	-1.65	0.00735	0.00735	-0.21	-1.16	0.146	0.146
ENSG00000258289	CHURC1	-0.68	-1.6	0.000319	0.000319	-0.11	-1.08	0.294	0.294
ENSG00000139998	RAB15	1.5	2.83	0.000863	0.000863	0.82	1.77	0.000837	0.000837
ENSG00000224861	YBX1P1	-0.91	-1.87	0.000479	0.000479	-0.15	-1.11	0.289	0.289
ENSG00000133985	TTC9	0.61	1.53	0.106	0.106	0.04	1.03	0.833	0.833
ENSG00000006432	MAP3K9	0.56	1.47	0.309	0.309	-0.32	-1.25	0.286	0.286
ENSG00000140043	PTGR2	-0.77	-1.71	0.000105	0.000105	-0.06	-1.04	0.565	0.565
ENSG00000119636	BBOF1	-0.63	-1.55	0.000577	0.000577	0.07	1.05	0.45	0.45
ENSG00000170345	FOS	0.62	1.54	0.478	0.478	0.19	1.14	0.693	0.693
ENSG00000241081		-1.46	-2.75	0.000125	0.000125	-0.11	-1.08	0.597	0.597
ENSG00000165548	TMEM63C	0.96	1.94	0.145	0.145	0.06	1.05	0.857	0.857
ENSG00000165417	GTF2A1	-1.07	-2.09	1.62e-06	1.62e-06	-0.32	-1.25	0.00653	0.00653
ENSG00000205562		-0.82	-1.77	0.0138	0.0138	-0.22	-1.16	0.227	0.227
ENSG00000165521	EML5	-0.6	-1.52	0.0684	0.0684	-0.4	-1.32	0.0294	0.0294
ENSG00000197249	SERPINA1	0.43	1.35	0.389	0.389	0.16	1.12	0.566	0.566
ENSG00000100721	TCL1A	0.74	1.68	0.238	0.238	0.23	1.18	0.499	0.499
ENSG00000232573	RPL3P4	-0.4	-1.32	0.28	0.28	0.19	1.14	0.356	0.356
ENSG00000258959		1.05	2.07	0.0313	0.0313	-0.34	-1.27	0.198	0.198
ENSG00000156381	ANKRD9	1.13	2.19	0.000592	0.000592	0.09	1.06	0.614	0.614
ENSG00000259775		-1.12	-2.17	0.000292	0.000292	-0.36	-1.28	0.0311	0.0311
ENSG00000166165	CKB	0.79	1.73	0.0271	0.0271	-0.08	-1.05	0.696	0.696
ENSG00000166183	ASPG	0.81	1.75	0.247	0.247	-0.22	-1.16	0.565	0.565
ENSG00000066735	KIF26A	1.03	2.04	0.00235	0.00235	0.09	1.07	0.61	0.61
ENSG00000196183	RPS2P4	-1.31	-2.48	0.0116	0.0116	0.01	1.01	0.958	0.958
ENSG00000166428	PLD4	0.5	1.41	0.19	0.19	0.51	1.43	0.0147	0.0147
ENSG00000184916	JAG2	1.05	2.07	6.66e-05	6.66e-05	0.17	1.12	0.235	0.235
ENSG00000184986	TMEM121	1.64	3.11	0.000362	0.000362	0.35	1.28	0.153	0.153
ENSG00000211898	IGHD	0.86	1.81	0.186	0.186	0.56	1.48	0.116	0.116
ENSG00000211899	IGHM	1.44	2.71	0.0421	0.0421	1.06	2.08	0.00676	0.00676
ENSG00000242472	IGHJ5	-0.14	-1.1	0.767	0.767	-0.09	-1.07	0.726	0.726
ENSG00000225200		-0.99	-1.99	0.00283	0.00283	-0.1	-1.07	0.561	0.561
ENSG00000211959	IGHV4-39	0.72	1.65	0.356	0.356	0.71	1.64	0.0992	0.0992
ENSG00000211973	IGHV1-69	1.92	3.8	0.0285	0.0285	0.8	1.74	0.0965	0.0965
ENSG00000260409		-1.19	-2.28	0.0102	0.0102	-0.65	-1.57	0.0106	0.0106
ENSG00000247765		-1.65	-3.14	0.00124	0.00124	-0.43	-1.34	0.123	0.123
ENSG00000259261	IGHV4OR15-8	0.54	1.45	0.345	0.345	0.05	1.04	0.863	0.863
ENSG00000153666	NA	-1.56	-2.96	0.00343	0.00343	-1.5	-2.83	7e-07	7e-07
ENSG00000257151	PWAR6	-1.02	-2.03	0.00146	0.00146	-0.24	-1.18	0.16	0.16
ENSG00000186399	GOLGA8R	0.1	1.07	0.867	0.867	-0.85	-1.8	0.0118	0.0118
ENSG00000232653	GOLGA8N	0.77	1.7	0.166	0.166	-0.6	-1.52	0.0472	0.0472
ENSG00000215252	GOLGA8B	-0.67	-1.59	0.0195	0.0195	-0.09	-1.07	0.548	0.548
ENSG00000198146	ZNF770	-0.82	-1.77	0.000364	0.000364	-0.3	-1.23	0.0176	0.0176
ENSG00000166068	SPRED1	-0.97	-1.95	0.000101	0.000101	-0.09	-1.06	0.521	0.521
ENSG00000261136		-0.48	-1.4	0.19	0.19	-0.28	-1.21	0.168	0.168
ENSG00000156970	BUB1B	0.09	1.07	0.869	0.869	0.08	1.05	0.806	0.806
ENSG00000137877	SPTBN5	1.31	2.47	0.000264	0.000264	0.4	1.32	0.036	0.036
ENSG00000258461		0.43	1.35	0.293	0.293	-0.21	-1.15	0.359	0.359
ENSG00000205871	RPS3AP47	-1.49	-2.81	0.000147	0.000147	-0.53	-1.45	0.0119	0.0119
ENSG00000221792	MIR1282	2.28	4.87	0.000161	0.000161	-0.1	-1.07	0.765	0.765
ENSG00000255302	EID1	-1.59	-3.01	8.36e-06	8.36e-06	0.09	1.06	0.631	0.631
ENSG00000138593	SECISBP2L	-0.87	-1.83	9.1e-05	9.1e-05	-0.26	-1.19	0.0333	0.0333
ENSG00000166200	COPS2	-0.87	-1.83	4.42e-06	4.42e-06	-0.36	-1.28	0.000428	0.000428
ENSG00000186417	GLDN	-0.34	-1.27	0.238	0.238	-0.26	-1.2	0.108	0.108
ENSG00000259668		-0.21	-1.15	0.66	0.66	-0.3	-1.24	0.235	0.235
ENSG00000047346	FAM214A	-0.83	-1.78	0.000316	0.000316	-0.4	-1.32	0.00143	0.00143
ENSG00000137766	UNC13C	-1.38	-2.61	0.0153	0.0153	0.42	1.34	0.171	0.171
ENSG00000137876	RSL24D1	-0.65	-1.57	4.99e-05	4.99e-05	-0.09	-1.07	0.277	0.277
ENSG00000260916	CCPG1	-0.86	-1.82	0.000951	0.000951	0.06	1.04	0.672	0.672
ENSG00000171016	PYGO1	-1.09	-2.12	5.51e-05	5.51e-05	-0.24	-1.18	0.0995	0.0995
ENSG00000137878	GCOM1	0.11	1.08	0.801	0.801	-0.91	-1.88	0.000228	0.000228
ENSG00000255529	POLR2M	-0.87	-1.82	2.86e-06	2.86e-06	-0.11	-1.08	0.275	0.275
ENSG00000128923	MINDY2	-0.84	-1.79	8.78e-05	8.78e-05	-0.15	-1.11	0.179	0.179
ENSG00000157456	CCNB2	0.49	1.41	0.385	0.385	0.28	1.22	0.364	0.364
ENSG00000140299	BNIP2	-0.68	-1.6	3.2e-05	3.2e-05	0	-1	0.973	0.973
ENSG00000069667	RORA	-0.93	-1.91	0.0131	0.0131	-0.06	-1.04	0.766	0.766
ENSG00000129003	VPS13C	-0.83	-1.78	0.000351	0.000351	-0.08	-1.06	0.526	0.526
ENSG00000205502	C2CD4B	0.52	1.43	0.393	0.393	-0.2	-1.15	0.546	0.546
ENSG00000259627		0.69	1.61	0.0706	0.0706	-0.02	-1.02	0.912	0.912
ENSG00000166128	RAB8B	-0.98	-1.98	0.000204	0.000204	-0.11	-1.08	0.419	0.419
ENSG00000157734	SNX22	1.24	2.36	0.00412	0.00412	0.11	1.08	0.63	0.63
ENSG00000140451	PIF1	0.44	1.35	0.127	0.127	0.25	1.19	0.11	0.11
ENSG00000166839	ANKDD1A	-0.74	-1.67	0.0744	0.0744	0.49	1.41	0.0302	0.0302
ENSG00000259347		-1.68	-3.2	0.0164	0.0164	-0.91	-1.89	0.0172	0.0172
ENSG00000137818	RPLP1	0.95	1.93	3.17e-05	3.17e-05	0.2	1.15	0.0974	0.0974
ENSG00000259744		-0.82	-1.77	0.0358	0.0358	-0.23	-1.17	0.285	0.285
ENSG00000212664		-0.85	-1.8	0.00571	0.00571	-0.08	-1.06	0.641	0.641
ENSG00000261460		0.86	1.82	0.121	0.121	-0.25	-1.19	0.418	0.418
ENSG00000140367	UBE2Q2	-0.56	-1.48	0.00102	0.00102	0.05	1.04	0.551	0.551
ENSG00000103888	CEMIP	1.81	3.51	0.0339	0.0339	1.05	2.07	0.0253	0.0253
ENSG00000237550	RPL9P9	-1.27	-2.41	0.00387	0.00387	-0.15	-1.11	0.521	0.521
ENSG00000184779	NA	-1.24	-2.36	0.00522	0.00522	-0.15	-1.11	0.544	0.544
ENSG00000196648	NA	-0.66	-1.58	0.183	0.183	-0.3	-1.23	0.271	0.271
ENSG00000259726	CSPG4P11	0.66	1.58	0.279	0.279	-0.55	-1.46	0.103	0.103
ENSG00000189136	UBE2Q2P1	0.57	1.49	0.21	0.21	-0.55	-1.47	0.0288	0.0288
ENSG00000172183	ISG20	0.68	1.6	0.00247	0.00247	-0.09	-1.06	0.461	0.461
ENSG00000157766	ACAN	1.87	3.66	0.00843	0.00843	2.12	4.35	1.61e-07	1.61e-07
ENSG00000140511	HAPLN3	1.05	2.07	4.51e-05	4.51e-05	0.91	1.88	6.31e-10	6.31e-10
ENSG00000260123		-0.02	-1.02	0.956	0.956	0.3	1.23	0.201	0.201
ENSG00000140534	TICRR	0.2	1.15	0.721	0.721	-0.08	-1.06	0.787	0.787
ENSG00000182054	IDH2	0.96	1.94	0.00187	0.00187	0.15	1.11	0.379	0.379
ENSG00000185033	SEMA4B	1.1	2.14	0.00232	0.00232	0.31	1.24	0.118	0.118
ENSG00000259704		1.29	2.45	0.0121	0.0121	0.32	1.25	0.258	0.258
ENSG00000259661		0.72	1.65	0.15	0.15	-0.62	-1.53	0.0261	0.0261
ENSG00000140557	ST8SIA2	1.04	2.05	0.0316	0.0316	0.01	1.01	0.962	0.962
ENSG00000140563	MCTP2	0.57	1.48	0.141	0.141	0.27	1.21	0.2	0.2
ENSG00000103152	MPG	1.08	2.11	4.03e-06	4.03e-06	0.2	1.15	0.114	0.114
ENSG00000086506	HBQ1	0.67	1.59	0.254	0.254	0.13	1.09	0.694	0.694
ENSG00000103326	CAPN15	1.33	2.51	3.61e-06	3.61e-06	0.34	1.26	0.0269	0.0269
ENSG00000197562	RAB40C	0.83	1.78	0.00296	0.00296	-0.04	-1.03	0.794	0.794
ENSG00000127578	WFIKKN1	1.73	3.31	0.0026	0.0026	0.18	1.14	0.553	0.553
ENSG00000172366	MCRIP2	1.11	2.17	0.000915	0.000915	0.15	1.11	0.41	0.41
ENSG00000103269	RHBDL1	1.05	2.07	0.00103	0.00103	0.24	1.18	0.173	0.173
ENSG00000103254	FAM173A	1.38	2.61	6.39e-05	6.39e-05	0.22	1.17	0.224	0.224
ENSG00000103253	HAGHL	1.14	2.21	0.00138	0.00138	0.46	1.37	0.0182	0.0182
ENSG00000007376	RPUSD1	0.88	1.84	0.000933	0.000933	0.2	1.15	0.152	0.152
ENSG00000127586	CHTF18	0.99	1.99	7.86e-05	7.86e-05	0.29	1.22	0.033	0.033
ENSG00000261505		1.67	3.19	0.00373	0.00373	-0.23	-1.17	0.458	0.458
ENSG00000100726	TELO2	1.02	2.03	8.74e-05	8.74e-05	0.11	1.08	0.413	0.413
ENSG00000103024	NME3	1.44	2.72	6.67e-06	6.67e-06	0.28	1.22	0.097	0.097
ENSG00000074071	MRPS34	0.79	1.73	7.37e-05	7.37e-05	-0.02	-1.01	0.884	0.884
ENSG00000095906	NUBP2	1.06	2.08	1.8e-05	1.8e-05	0.11	1.08	0.412	0.412
ENSG00000099769	IGFALS	1.26	2.4	0.0104	0.0104	0.49	1.4	0.0686	0.0686
ENSG00000198736	MSRB1	0.65	1.57	0.0161	0.0161	-0.05	-1.03	0.744	0.744
ENSG00000183971	NPW	0.35	1.27	0.399	0.399	-0.39	-1.31	0.0866	0.0866
ENSG00000260260	SNHG19	0.93	1.91	0.00365	0.00365	-0.12	-1.09	0.476	0.476
ENSG00000167967	E4F1	1.03	2.04	6.68e-06	6.68e-06	0.23	1.17	0.0623	0.0623
ENSG00000167968	DNASE1L2	1.08	2.12	0.151	0.151	-0.43	-1.34	0.302	0.302
ENSG00000167969	ECI1	0.78	1.72	0.00411	0.00411	-0.13	-1.1	0.371	0.371
ENSG00000162062	TEDC2	0.97	1.96	0.00946	0.00946	0.3	1.23	0.141	0.141
ENSG00000185883	ATP6V0C	1.29	2.45	0.000437	0.000437	0.11	1.08	0.562	0.562
ENSG00000261613		-1.1	-2.15	0.0655	0.0655	0.1	1.07	0.751	0.751
ENSG00000172382	PRSS27	1.01	2.01	0.0131	0.0131	0.28	1.21	0.211	0.211
ENSG00000103355	PRSS33	0.54	1.45	0.37	0.37	0.09	1.06	0.789	0.789
ENSG00000162078	ZG16B	2.78	6.88	0.0787	0.0787	2.14	4.4	0.0143	0.0143
ENSG00000162076	FLYWCH2	0.92	1.89	5.41e-05	5.41e-05	0.23	1.17	0.0638	0.0638
ENSG00000127564	PKMYT1	0.77	1.71	0.115	0.115	0.29	1.22	0.283	0.283
ENSG00000162073	PAQR4	0.98	1.97	0.000833	0.000833	0.44	1.35	0.00594	0.00594
ENSG00000008516	MMP25	0.72	1.65	0.21	0.21	0.08	1.06	0.802	0.802
ENSG00000103313	MEFV	0.36	1.28	0.527	0.527	-0.1	-1.07	0.752	0.752
ENSG00000153443	UBALD1	0.88	1.84	9.29e-05	9.29e-05	0.25	1.19	0.0407	0.0407
ENSG00000220793	RPL21P119	-0.74	-1.67	0.0346	0.0346	-0.07	-1.05	0.723	0.723
ENSG00000260432	NA	-1.17	-2.25	0.0142	0.0142	-0.11	-1.08	0.661	0.661
ENSG00000166676	TVP23A	0.37	1.29	0.293	0.293	-0.04	-1.03	0.839	0.839
ENSG00000179583	CIITA	0.51	1.42	0.0503	0.0503	0.17	1.12	0.23	0.23
ENSG00000188897		0.83	1.78	0.0152	0.0152	0.11	1.08	0.54	0.54
ENSG00000262097	LINC02185	-0.87	-1.83	0.0436	0.0436	-0.03	-1.02	0.882	0.882
ENSG00000183458		1.68	3.21	0.00333	0.00333	0.31	1.24	0.324	0.324
ENSG00000183889		0.77	1.71	0.0393	0.0393	-0.29	-1.23	0.151	0.151
ENSG00000205746		2.17	4.49	0.00107	0.00107	0.42	1.34	0.242	0.242
ENSG00000254681	PKD1P5	1.94	3.83	0.00218	0.00218	0.24	1.18	0.486	0.486
ENSG00000183747	ACSM2A	-1.62	-3.07	0.00071	0.00071	-0.61	-1.53	0.018	0.018
ENSG00000185716	C16orf52	-0.79	-1.73	4.75e-06	4.75e-06	-0.2	-1.15	0.0325	0.0325
ENSG00000103522	IL21R	0.87	1.83	0.0313	0.0313	0.49	1.41	0.0268	0.0268
ENSG00000184730	APOBR	0.17	1.12	0.652	0.652	0.18	1.13	0.371	0.371
ENSG00000177548	RABEP2	1.14	2.21	5.86e-06	5.86e-06	0.44	1.36	0.00111	0.00111
ENSG00000196796	NPIPB10P	-0.77	-1.7	0.05	0.05	-0.04	-1.03	0.865	0.865
ENSG00000149927	DOC2A	0.8	1.74	0.0739	0.0739	-0.03	-1.02	0.896	0.896
ENSG00000102879	CORO1A	0.87	1.83	0.0112	0.0112	0.33	1.26	0.079	0.079
ENSG00000258130		1.22	2.33	0.00161	0.00161	0.05	1.04	0.81	0.81
ENSG00000180209	MYLPF	1.15	2.22	0.0133	0.0133	0.22	1.16	0.385	0.385
ENSG00000167394	ZNF668	0.95	1.93	0.00157	0.00157	0.39	1.31	0.0163	0.0163
ENSG00000103490	PYCARD	0.73	1.66	0.0111	0.0111	0.21	1.16	0.176	0.176
ENSG00000140675	SLC5A2	0.41	1.32	0.307	0.307	0.01	1	0.974	0.974
ENSG00000102924	CBLN1	-0.74	-1.67	0.136	0.136	-0.36	-1.28	0.19	0.19
ENSG00000121274	PAPD5	-0.93	-1.91	7.64e-05	7.64e-05	-0.29	-1.22	0.0211	0.0211
ENSG00000167207	NOD2	0.76	1.7	0.0349	0.0349	0.14	1.1	0.48	0.48
ENSG00000224578	HNRNPA1P48	-0.72	-1.65	0.00164	0.00164	-0.15	-1.11	0.226	0.226
ENSG00000177200	CHD9	-0.72	-1.64	0.000588	0.000588	-0.15	-1.11	0.182	0.182
ENSG00000261997		-1.18	-2.26	0.0102	0.0102	-0.3	-1.23	0.234	0.234
ENSG00000006210	CX3CL1	0.67	1.59	0.0201	0.0201	0.14	1.11	0.359	0.359
ENSG00000102970	CCL17	1.34	2.52	0.0497	0.0497	0.39	1.31	0.298	0.298
ENSG00000182885	ADGRG3	0.43	1.35	0.415	0.415	-0.01	-1	0.98	0.98
ENSG00000089505	CMTM1	0.44	1.36	0.381	0.381	-0.43	-1.35	0.123	0.123
ENSG00000140932	CMTM2	0.01	1.01	0.983	0.983	-0.34	-1.27	0.322	0.322
ENSG00000135722	FBXL8	1	2.01	7.09e-05	7.09e-05	0.41	1.33	0.00254	0.00254
ENSG00000179044	EXOC3L1	0.66	1.58	0.0825	0.0825	-0.19	-1.14	0.368	0.368
ENSG00000102890	ELMO3	1.2	2.29	0.0137	0.0137	0.37	1.29	0.166	0.166
ENSG00000205220	PSMB10	0.77	1.71	0.0011	0.0011	0.1	1.07	0.438	0.438
ENSG00000263276		-1.69	-3.24	9.73e-05	9.73e-05	-0.69	-1.61	0.00337	0.00337
ENSG00000103056	SMPD3	0.75	1.68	0.163	0.163	0.06	1.04	0.83	0.83
ENSG00000258429	PDF	1.91	3.76	7.07e-05	7.07e-05	0.12	1.09	0.633	0.633
ENSG00000090857	PDPR	0.44	1.36	0.116	0.116	-0.25	-1.19	0.0994	0.0994
ENSG00000157368	IL34	0.94	1.92	0.0184	0.0184	0.68	1.6	0.002	0.002
ENSG00000268927	NA	1.56	2.94	0.000189	0.000189	0.33	1.26	0.137	0.137
ENSG00000172137	CALB2	-0.92	-1.89	0.0802	0.0802	-0.81	-1.75	0.00527	0.00527
ENSG00000271009		-1.36	-2.57	0.000767	0.000767	-0.11	-1.08	0.613	0.613
ENSG00000239763		0.52	1.43	0.146	0.146	-0.47	-1.39	0.017	0.017
ENSG00000050820	BCAR1	1.17	2.25	3.69e-06	3.69e-06	0.4	1.32	0.003	0.003
ENSG00000183196	CHST6	1.36	2.57	0.0121	0.0121	0.77	1.71	0.00934	0.00934
ENSG00000205078	SYCE1L	0.72	1.65	0.0306	0.0306	0.1	1.07	0.581	0.581
ENSG00000103154	NECAB2	0.11	1.08	0.821	0.821	0.49	1.4	0.0649	0.0649
ENSG00000260018		1.06	2.08	0.00406	0.00406	-0.03	-1.02	0.893	0.893
ENSG00000154099	DNAAF1	-1.03	-2.04	0.00819	0.00819	0.09	1.06	0.678	0.678
ENSG00000140955	ADAD2	0.97	1.95	0.0647	0.0647	0.01	1.01	0.964	0.964
ENSG00000261286	ATP2C2-AS1	0.65	1.57	0.0896	0.0896	0.13	1.09	0.546	0.546
ENSG00000262601	NA	0.81	1.75	0.117	0.117	-0.51	-1.43	0.0713	0.0713
ENSG00000261567	NA	0.49	1.41	0.327	0.327	-0.48	-1.39	0.0821	0.0821
ENSG00000270020		-0.88	-1.85	0.0438	0.0438	0.04	1.03	0.865	0.865
ENSG00000179588	ZFPM1	1.25	2.38	2.74e-05	2.74e-05	0.14	1.1	0.394	0.394
ENSG00000167508	MVD	0.68	1.61	0.0377	0.0377	0.08	1.05	0.666	0.666
ENSG00000260121		0.43	1.35	0.307	0.307	-0.33	-1.26	0.154	0.154
ENSG00000167513	CDT1	0.98	1.98	0.0667	0.0667	0.27	1.21	0.353	0.353
ENSG00000178773	CPNE7	1.27	2.41	0.0207	0.0207	0.36	1.29	0.226	0.226
ENSG00000015413	DPEP1	1.76	3.39	0.0249	0.0249	1.25	2.37	0.00402	0.00402
ENSG00000158792	SPATA2L	0.95	1.93	0.00301	0.00301	0.18	1.13	0.303	0.303
ENSG00000187741	FANCA	0.72	1.64	0.0115	0.0115	0.17	1.13	0.27	0.27
ENSG00000258947	TUBB3	1.24	2.36	0.0127	0.0127	0.76	1.7	0.00519	0.00519
ENSG00000262003		-0.85	-1.81	0.062	0.062	0.25	1.19	0.326	0.326
ENSG00000262533		0.61	1.53	0.16	0.16	0.04	1.03	0.862	0.862
ENSG00000141255	SPATA22	-1.22	-2.33	0.0208	0.0208	-0.63	-1.55	0.0284	0.0284
ENSG00000182557	SPNS3	1.22	2.32	9.04e-05	9.04e-05	0.68	1.6	6.46e-05	6.46e-05
ENSG00000188176	SMTNL2	1.11	2.16	0.00751	0.00751	0.38	1.3	0.0954	0.0954
ENSG00000161905	ALOX15	0.48	1.39	0.385	0.385	0.19	1.14	0.535	0.535
ENSG00000182853	VMO1	0.8	1.74	0.0173	0.0173	0.01	1.01	0.954	0.954
ENSG00000132517	SLC52A1	0.73	1.66	0.178	0.178	0.42	1.33	0.162	0.162
ENSG00000129195	PIMREG	0.8	1.74	0.185	0.185	0.67	1.59	0.0419	0.0419
ENSG00000177294	FBXO39	0.56	1.47	0.151	0.151	0.32	1.25	0.136	0.136
ENSG00000269871	NA	1	2	0.014	0.014	0.17	1.12	0.45	0.45
ENSG00000174326	SLC16A11	1.3	2.46	0.00532	0.00532	0.12	1.09	0.629	0.629
ENSG00000161944	ASGR2	0.31	1.24	0.493	0.493	0.04	1.03	0.881	0.881
ENSG00000141505	ASGR1	0.72	1.65	0.00906	0.00906	0.51	1.42	0.00084	0.00084
ENSG00000072818	ACAP1	0.51	1.42	0.101	0.101	0.17	1.13	0.302	0.302
ENSG00000174292	TNK1	1	2	0.0151	0.0151	0.62	1.53	0.00645	0.00645
ENSG00000214999		0.26	1.2	0.583	0.583	0.11	1.08	0.688	0.688
ENSG00000178999	AURKB	0.77	1.71	0.135	0.135	0.38	1.3	0.177	0.177
ENSG00000109061	MYH1	-1.49	-2.81	0.0476	0.0476	-1.07	-2.1	0.0101	0.0101
ENSG00000125414	MYH2	-0.73	-1.66	0.153	0.153	-0.05	-1.04	0.854	0.854
ENSG00000264727		-1.04	-2.05	0.00936	0.00936	-0.79	-1.73	0.000359	0.000359
ENSG00000265401		1.26	2.4	0.0542	0.0542	-0.1	-1.07	0.785	0.785
ENSG00000176994	SMCR8	0.95	1.93	0.177	0.177	-0.6	-1.51	0.121	0.121
ENSG00000174977		-0.97	-1.96	7.83e-05	7.83e-05	-0.25	-1.19	0.0616	0.0616
ENSG00000154025	SLC5A10	0.64	1.56	0.251	0.251	-0.65	-1.57	0.0355	0.0355
ENSG00000263934	SNORD3A	0.66	1.58	0.157	0.157	-0.47	-1.38	0.0694	0.0694
ENSG00000231625		-1.36	-2.58	0.0017	0.0017	-0.44	-1.35	0.0647	0.0647
ENSG00000183405	NA	-0.75	-1.68	0.00684	0.00684	-0.1	-1.07	0.506	0.506
ENSG00000109107	ALDOC	-0.75	-1.68	0.0617	0.0617	-0.54	-1.45	0.0149	0.0149
ENSG00000264577		1.95	3.87	0.006	0.006	-0.14	-1.1	0.719	0.719
ENSG00000076604	TRAF4	1.26	2.4	0.0165	0.0165	0.82	1.76	0.00469	0.00469
ENSG00000063015	SEZ6	0.44	1.36	0.451	0.451	0.19	1.14	0.549	0.549
ENSG00000265625		-0.99	-1.99	0.0447	0.0447	-0.38	-1.3	0.163	0.163
ENSG00000178691	SUZ12	-0.83	-1.78	0.000517	0.000517	-0.38	-1.3	0.00378	0.00378
ENSG00000141161	UNC45B	-0.65	-1.57	0.145	0.145	-0.2	-1.15	0.403	0.403
ENSG00000266956	NA	0.94	1.92	0.109	0.109	-0.03	-1.02	0.931	0.931
ENSG00000174111	NA	0.48	1.39	0.395	0.395	-0.65	-1.56	0.0372	0.0372
ENSG00000171446	KRT27	2.15	4.45	0.088	0.088	-0.19	-1.14	0.782	0.782
ENSG00000186832	KRT16	1.94	3.83	0.117	0.117	0.79	1.73	0.244	0.244
ENSG00000259623		-0.98	-1.97	1.24e-05	1.24e-05	-0.26	-1.19	0.0317	0.0317
ENSG00000184451	CCR10	0.57	1.49	0.129	0.129	0.06	1.04	0.77	0.77
ENSG00000214578	HMGN2P15	-0.96	-1.94	0.0253	0.0253	-0.55	-1.46	0.0195	0.0195
ENSG00000180340	FZD2	1.05	2.06	0.00317	0.00317	0.26	1.2	0.173	0.173
ENSG00000186185	KIF18B	0.71	1.64	0.224	0.224	0.44	1.36	0.172	0.172
ENSG00000131094	C1QL1	1.58	2.98	0.00104	0.00104	0.5	1.41	0.0559	0.0559
ENSG00000224505		-1.23	-2.34	9.92e-05	9.92e-05	-0.36	-1.29	0.0321	0.0321
ENSG00000263503	MAPK8IP1P2	0.84	1.79	0.202	0.202	-0.69	-1.61	0.0572	0.0572
ENSG00000228696	ARL17B	-1.18	-2.27	0.00123	0.00123	-0.35	-1.27	0.0792	0.0792
ENSG00000238083	LRRC37A2	0.39	1.31	0.228	0.228	-0.24	-1.18	0.166	0.166
ENSG00000266341		0.94	1.92	0.0897	0.0897	-0.22	-1.16	0.471	0.471
ENSG00000167080	B4GALNT2	0.79	1.73	0.275	0.275	-0.01	-1	0.99	0.99
ENSG00000173868	PHOSPHO1	0.47	1.39	0.479	0.479	0.01	1	0.985	0.985
ENSG00000250282		-1.36	-2.57	0.00785	0.00785	-0.98	-1.97	0.000544	0.000544
ENSG00000167105	TMEM92	0.71	1.63	0.186	0.186	0.83	1.77	0.00529	0.00529
ENSG00000154945	ANKRD40	-0.87	-1.83	0.000708	0.000708	-0.29	-1.22	0.0375	0.0375
ENSG00000262902	MTCO1P40	-1.26	-2.4	0.0129	0.0129	-0.11	-1.08	0.687	0.687
ENSG00000108960	MMD	-1.41	-2.66	0.012	0.012	-0.84	-1.8	0.00619	0.00619
ENSG00000189050	RNFT1	-0.81	-1.75	0.000218	0.000218	-0.36	-1.28	0.00234	0.00234
ENSG00000108510	MED13	-0.81	-1.75	7.65e-06	7.65e-06	-0.25	-1.19	0.00888	0.00888
ENSG00000136490	LIMD2	0.84	1.8	0.00255	0.00255	0.5	1.41	0.00126	0.00126
ENSG00000199753	SNORD104	1.14	2.2	0.000518	0.000518	0.24	1.18	0.171	0.171
ENSG00000265982		2.42	5.36	0.000175	0.000175	0.38	1.3	0.277	0.277
ENSG00000120063	GNA13	-0.91	-1.88	0.000439	0.000439	-0.19	-1.14	0.177	0.177
ENSG00000267731		-1.81	-3.52	2.74e-05	2.74e-05	-0.79	-1.73	0.000754	0.000754
ENSG00000154265	ABCA5	-0.85	-1.81	0.00013	0.00013	-0.37	-1.29	0.00245	0.00245
ENSG00000271239		-1.81	-3.5	0.0264	0.0264	-1.17	-2.26	0.00887	0.00887
ENSG00000186407	CD300E	0.34	1.26	0.503	0.503	0.33	1.26	0.234	0.234
ENSG00000161513	FDXR	0.71	1.64	0.00605	0.00605	0.01	1.01	0.917	0.917
ENSG00000186919	ZACN	0.63	1.54	0.234	0.234	-0.23	-1.17	0.432	0.432
ENSG00000129667	RHBDF2	0.8	1.74	0.000325	0.000325	0.05	1.03	0.679	0.679
ENSG00000141524	TMC6	0.9	1.86	8.06e-05	8.06e-05	-0.07	-1.05	0.567	0.567
ENSG00000167900	TK1	1.11	2.16	0.0213	0.0213	0.51	1.42	0.055	0.055
ENSG00000089685	BIRC5	0.51	1.43	0.374	0.374	0.47	1.39	0.137	0.137
ENSG00000267601		1.12	2.17	0.0858	0.0858	0.12	1.09	0.735	0.735
ENSG00000141570	CBX8	1.02	2.03	1.41e-05	1.41e-05	0.52	1.43	5.28e-05	5.28e-05
ENSG00000262580		0.6	1.51	0.0443	0.0443	0.22	1.17	0.171	0.171
ENSG00000171246	NPTX1	-0.64	-1.56	0.251	0.251	-0.02	-1.01	0.949	0.949
ENSG00000175866	BAIAP2	1.01	2.01	0.00193	0.00193	0.35	1.27	0.047	0.047
ENSG00000181409	AATK	1.43	2.69	0.0019	0.0019	0.39	1.31	0.114	0.114
ENSG00000141577	CEP131	0.97	1.95	3.63e-05	3.63e-05	0.18	1.13	0.148	0.148
ENSG00000262814	MRPL12	2.3	4.93	8.9e-05	8.9e-05	0.08	1.06	0.794	0.794
ENSG00000183048	SLC25A10	0.54	1.46	0.195	0.195	-0.56	-1.47	0.0154	0.0154
ENSG00000262831		1.57	2.96	0.00828	0.00828	-0.05	-1.03	0.886	0.886
ENSG00000262413		1.45	2.74	0.0128	0.0128	-0.2	-1.15	0.531	0.531
ENSG00000265688	MAFG-AS1	1.03	2.04	0.0069	0.0069	0.44	1.36	0.0333	0.0333
ENSG00000169683	LRRC45	0.99	1.98	5.93e-05	5.93e-05	0.2	1.15	0.131	0.131
ENSG00000141526	SLC16A3	0.91	1.88	0.00303	0.00303	0.35	1.28	0.0348	0.0348
ENSG00000173762	CD7	0.77	1.71	0.0494	0.0494	0.36	1.29	0.0909	0.0909
ENSG00000141574	SECTM1	0.86	1.81	0.00557	0.00557	0.22	1.17	0.19	0.19
ENSG00000264433	NA	-0.8	-1.75	0.0396	0.0396	0.03	1.02	0.877	0.877
ENSG00000264235		0.66	1.58	0.154	0.154	-0.26	-1.2	0.306	0.306
ENSG00000088756	ARHGAP28	-0.73	-1.66	0.0215	0.0215	-0.15	-1.11	0.381	0.381
ENSG00000206418	RAB12	-0.62	-1.54	4.77e-06	4.77e-06	-0.11	-1.08	0.113	0.113
ENSG00000101745	ANKRD12	-0.77	-1.7	7.42e-06	7.42e-06	-0.2	-1.15	0.026	0.026
ENSG00000273284		-1.69	-3.22	0.000229	0.000229	-0.55	-1.46	0.0263	0.0263
ENSG00000128791	TWSG1	-0.61	-1.52	0.00958	0.00958	0.12	1.09	0.35	0.35
ENSG00000176194	CIDEA	-1.44	-2.71	0.0323	0.0323	-1.72	-3.3	5.5e-06	5.5e-06
ENSG00000267249		-0.98	-1.98	0.000162	0.000162	-0.14	-1.11	0.301	0.301
ENSG00000067900	ROCK1	-0.64	-1.56	0.00269	0.00269	-0.03	-1.02	0.807	0.807
ENSG00000141449	GREB1L	-0.95	-1.94	0.0274	0.0274	-0.66	-1.58	0.0054	0.0054
ENSG00000101752	MIB1	-0.98	-1.97	0.000113	0.000113	-0.18	-1.13	0.179	0.179
ENSG00000188985	DHFRP1	-1.23	-2.35	0.013	0.013	-0.75	-1.69	0.00563	0.00563
ENSG00000118276	B4GALT6	-1.35	-2.55	0.000267	0.000267	-0.43	-1.34	0.0331	0.0331
ENSG00000134758	RNF138	-0.98	-1.97	1.7e-05	1.7e-05	-0.04	-1.03	0.744	0.744
ENSG00000267707		-0.77	-1.71	0.00497	0.00497	0.04	1.03	0.782	0.782
ENSG00000267097	SLC14A2-AS1	-0.94	-1.92	0.0812	0.0812	-0.63	-1.55	0.0333	0.0333
ENSG00000266968		-1.61	-3.05	0.0124	0.0124	-0.51	-1.42	0.146	0.146
ENSG00000134049	IER3IP1	-1	-2	0.000471	0.000471	-0.12	-1.09	0.42	0.42
ENSG00000267541	MTCO2P2	-1.28	-2.42	0.00267	0.00267	-0.24	-1.19	0.287	0.287
ENSG00000177576	C18orf32	0.83	1.78	0.0525	0.0525	0.16	1.11	0.503	0.503
ENSG00000101670	LIPG	1.35	2.55	0.06	0.06	0.92	1.89	0.0198	0.0198
ENSG00000134046	MBD2	-0.81	-1.76	2.17e-06	2.17e-06	-0.18	-1.13	0.0492	0.0492
ENSG00000166845	C18orf54	-0.91	-1.88	0.000849	0.000849	-0.21	-1.16	0.147	0.147
ENSG00000041353	RAB27B	-0.76	-1.7	0.139	0.139	0.33	1.26	0.244	0.244
ENSG00000166510	CCDC68	-1.08	-2.12	0.00419	0.00419	-0.33	-1.26	0.105	0.105
ENSG00000119537	KDSR	-0.61	-1.53	1.52e-06	1.52e-06	-0.05	-1.04	0.432	0.432
ENSG00000197641	SERPINB13	1.81	3.5	0.0729	0.0729	0.22	1.16	0.695	0.695
ENSG00000206073	SERPINB4	1.85	3.61	0.0591	0.0591	-0.28	-1.21	0.607	0.607
ENSG00000057149	SERPINB3	1.7	3.24	0.0812	0.0812	-0.15	-1.11	0.782	0.782
ENSG00000071991	CDH19	-0.22	-1.17	0.71	0.71	0.48	1.39	0.142	0.142
ENSG00000260578		-1.24	-2.36	0.00905	0.00905	-0.56	-1.48	0.0306	0.0306
ENSG00000166479	TMX3	-0.83	-1.77	0.000188	0.000188	-0.12	-1.08	0.327	0.327
ENSG00000265579		-0.81	-1.75	0.104	0.104	0.01	1.01	0.975	0.975
ENSG00000186458	DEFB132	-2.38	-5.2	0.0226	0.0226	-1.88	-3.68	0.00114	0.00114
ENSG00000177764	NA	1.34	2.53	0.00014	0.00014	-0.21	-1.16	0.254	0.254
ENSG00000125898	FAM110A	0.7	1.63	0.0382	0.0382	0.18	1.14	0.32	0.32
ENSG00000101280	ANGPT4	-0.85	-1.81	0.131	0.131	-0.41	-1.33	0.19	0.19
ENSG00000101307	SIRPB1	0.01	1.01	0.98	0.98	-0.22	-1.16	0.468	0.468
ENSG00000230839		-0.01	-1.01	0.976	0.976	-0.79	-1.73	7.23e-05	7.23e-05
ENSG00000125780	TGM3	1.34	2.54	0.19	0.19	-0.3	-1.23	0.59	0.59
ENSG00000088882	CPXM1	0.53	1.44	0.34	0.34	0.17	1.12	0.585	0.585
ENSG00000226608	FTLP3	-0.76	-1.7	0.0634	0.0634	0.12	1.09	0.588	0.588
ENSG00000171864	PRND	1.59	3	0.0141	0.0141	0.92	1.89	0.00955	0.00955
ENSG00000182621	PLCB1	-0.76	-1.7	0.00971	0.00971	-0.1	-1.07	0.514	0.514
ENSG00000125869	LAMP5	1.22	2.33	0.0339	0.0339	0.88	1.84	0.00563	0.00563
ENSG00000172264	MACROD2	-0.75	-1.68	0.0168	0.0168	-0.09	-1.06	0.604	0.604
ENSG00000125868	DSTN	-0.22	-1.16	0.395	0.395	0.45	1.37	0.00163	0.00163
ENSG00000173404	INSM1	-0.84	-1.79	0.144	0.144	-0.04	-1.03	0.896	0.896
ENSG00000214535	RPS15AP1	-0.87	-1.83	0.0226	0.0226	-0.12	-1.09	0.568	0.568
ENSG00000225490	NA	-0.29	-1.22	0.492	0.492	-0.54	-1.46	0.0184	0.0184
ENSG00000088325	TPX2	0.42	1.34	0.285	0.285	0.01	1.01	0.962	0.962
ENSG00000182584	ACTL10	0.94	1.92	0.0192	0.0192	0.34	1.26	0.122	0.122
ENSG00000125995	ROMO1	0.94	1.92	2.27e-05	2.27e-05	0.14	1.11	0.22	0.22
ENSG00000171222	SCAND1	1.49	2.82	1.01e-05	1.01e-05	0.23	1.17	0.206	0.206
ENSG00000232406		-1.09	-2.12	0.0234	0.0234	-0.2	-1.15	0.443	0.443
ENSG00000259716	NA	1.44	2.72	0.0476	0.0476	0.45	1.36	0.262	0.262
ENSG00000224635		-0.73	-1.66	0.0654	0.0654	-0.36	-1.28	0.101	0.101
ENSG00000124102	PI3	2.87	7.32	0.00124	0.00124	0.52	1.44	0.275	0.275
ENSG00000175063	UBE2C	0.64	1.55	0.272	0.272	0.36	1.29	0.253	0.253
ENSG00000124257	NEURL2	1.12	2.17	0.00488	0.00488	0.43	1.35	0.0459	0.0459
ENSG00000158445	KCNB1	-0.62	-1.54	0.126	0.126	0.03	1.02	0.89	0.89
ENSG00000124216	SNAI1	0.75	1.68	0.0772	0.0772	-0.18	-1.13	0.447	0.447
ENSG00000124171	PARD6B	-0.29	-1.22	0.505	0.505	0.17	1.12	0.48	0.48
ENSG00000026559	KCNG1	1.69	3.22	0.00072	0.00072	0.33	1.26	0.22	0.22
ENSG00000019186	CYP24A1	1.16	2.23	0.1	0.1	0.27	1.21	0.481	0.481
ENSG00000185834	RPL12P4	-0.76	-1.69	0.00421	0.00421	-0.06	-1.04	0.688	0.688
ENSG00000124256	ZBP1	0.09	1.06	0.83	0.83	0	1	0.985	0.985
ENSG00000176659	C20orf197	-1.14	-2.2	0.0048	0.0048	-0.36	-1.29	0.0984	0.0984
ENSG00000228340	MIR646HG	0.54	1.46	0.214	0.214	-0.11	-1.08	0.633	0.633
ENSG00000130702	LAMA5	1.21	2.32	1.99e-06	1.99e-06	0.57	1.48	3.78e-05	3.78e-05
ENSG00000092758	COL9A3	1.85	3.61	0.000977	0.000977	0.78	1.72	0.0108	0.0108
ENSG00000101197	BIRC7	-0.24	-1.18	0.671	0.671	0.21	1.15	0.511	0.511
ENSG00000125534	PPDPF	1.08	2.12	0.000841	0.000841	0.35	1.28	0.0444	0.0444
ENSG00000130589	HELZ2	0.84	1.8	0.000568	0.000568	-0.02	-1.01	0.903	0.903
ENSG00000268858		1.48	2.79	0.000141	0.000141	0.01	1.01	0.961	0.961
ENSG00000203883	SOX18	1.25	2.38	0.00126	0.00126	0.2	1.15	0.333	0.333
ENSG00000171700	RGS19	0.81	1.76	0.00178	0.00178	0.25	1.19	0.0795	0.0795
ENSG00000272098	NA	1.28	2.42	0.00439	0.00439	-0.3	-1.24	0.21	0.21
ENSG00000141933	TPGS1	1.2	2.3	0.00183	0.00183	0.11	1.08	0.613	0.613
ENSG00000197540	GZMM	0.92	1.89	0.0174	0.0174	0.25	1.19	0.243	0.243
ENSG00000070423	RNF126	0.98	1.97	0.000121	0.000121	0.14	1.1	0.291	0.291
ENSG00000272473		-0.75	-1.69	0.078	0.078	-0.09	-1.06	0.713	0.713
ENSG00000197766	CFD	1.02	2.02	0.0112	0.0112	0.19	1.14	0.374	0.374
ENSG00000175221	MED16	1.09	2.13	3.87e-05	3.87e-05	0.17	1.13	0.227	0.227
ENSG00000065268	WDR18	1.03	2.04	3.9e-05	3.9e-05	0.08	1.06	0.535	0.535
ENSG00000064687	ABCA7	0.82	1.76	0.00091	0.00091	0.12	1.09	0.368	0.368
ENSG00000180448	ARHGAP45	1.01	2.01	0.00145	0.00145	0.29	1.23	0.0864	0.0864
ENSG00000064932	SBNO2	1.3	2.46	4.08e-07	4.08e-07	0.28	1.21	0.041	0.041
ENSG00000099625	CBARP	1.28	2.43	0.00956	0.00956	0.13	1.1	0.615	0.615
ENSG00000099624	ATP5D	1.01	2.02	0.000191	0.000191	0.05	1.04	0.732	0.732
ENSG00000228300	C19orf24	0.89	1.86	0.000912	0.000912	0.07	1.05	0.606	0.606
ENSG00000115286	NDUFS7	1.09	2.13	2.83e-05	2.83e-05	0.01	1	0.967	0.967
ENSG00000115266	APC2	1.03	2.04	0.0191	0.0191	0.27	1.21	0.259	0.259
ENSG00000115257	PCSK4	0.88	1.84	0.019	0.019	-0.05	-1.03	0.822	0.822
ENSG00000115255	REEP6	0.6	1.52	0.179	0.179	-0.3	-1.23	0.218	0.218
ENSG00000071655	MBD3	0.99	1.98	0.000133	0.000133	0.24	1.18	0.0871	0.0871
ENSG00000213638	ADAT3	1.88	3.67	0.00024	0.00024	0.5	1.41	0.0703	0.0703
ENSG00000133275	CSNK1G2	0.96	1.94	6.05e-06	6.05e-06	0.19	1.14	0.0914	0.0914
ENSG00000104899	AMH	1.23	2.35	0.0051	0.0051	0.33	1.25	0.172	0.172
ENSG00000167476	JSRP1	1.07	2.09	0.0423	0.0423	-0.09	-1.07	0.749	0.749
ENSG00000188305	PEAK3	0.65	1.57	0.142	0.142	0.01	1.01	0.964	0.964
ENSG00000099800	TIMM13	0.89	1.85	3.69e-05	3.69e-05	0.01	1.01	0.91	0.91
ENSG00000099860	GADD45B	0.87	1.83	0.0177	0.0177	0.34	1.26	0.0931	0.0931
ENSG00000267469		0.94	1.92	0.112	0.112	-0.21	-1.16	0.509	0.509
ENSG00000267139		1.51	2.85	0.0129	0.0129	0.2	1.15	0.553	0.553
ENSG00000267688		1.52	2.87	0.00552	0.00552	-0.09	-1.07	0.757	0.757
ENSG00000125910	S1PR4	1.22	2.33	0.00704	0.00704	0.24	1.18	0.329	0.329
ENSG00000129932	DOHH	1.1	2.15	0.000395	0.000395	0.02	1.02	0.895	0.895
ENSG00000183397	C19orf71	1.33	2.51	0.00202	0.00202	0.33	1.26	0.155	0.155
ENSG00000007264	MATK	0.13	1.09	0.792	0.792	0.23	1.18	0.386	0.386
ENSG00000077463	SIRT6	0.89	1.85	6.24e-05	6.24e-05	0.14	1.11	0.222	0.222
ENSG00000267769		0.14	1.1	0.715	0.715	-0.3	-1.23	0.152	0.152
ENSG00000171236	LRG1	0.39	1.31	0.467	0.467	-0.07	-1.05	0.82	0.82
ENSG00000127666	TICAM1	0.79	1.73	0.00111	0.00111	0.11	1.08	0.386	0.386
ENSG00000212123	PRR22	1.16	2.23	0.00439	0.00439	0.24	1.18	0.27	0.27
ENSG00000141994	DUS3L	0.94	1.91	1.96e-05	1.96e-05	0.24	1.18	0.0374	0.0374
ENSG00000125652	ALKBH7	1.09	2.12	0.000194	0.000194	0.11	1.08	0.493	0.493
ENSG00000269680		0.86	1.81	0.105	0.105	0.25	1.19	0.381	0.381
ENSG00000076944	STXBP2	0.94	1.91	0.0043	0.0043	0.44	1.36	0.014	0.014
ENSG00000183019	MCEMP1	-0.49	-1.41	0.432	0.432	-0.44	-1.35	0.208	0.208
ENSG00000104921	FCER2	-0.36	-1.28	0.472	0.472	-0.34	-1.26	0.222	0.222
ENSG00000178531	CTXN1	1.39	2.63	0.012	0.012	0.87	1.83	0.00444	0.00444
ENSG00000233927	RPS28	0.92	1.9	3.01e-05	3.01e-05	0.1	1.07	0.401	0.401
ENSG00000133246	PRAM1	0.36	1.29	0.283	0.283	0.17	1.13	0.353	0.353
ENSG00000133250	ZNF414	0.81	1.75	0.0016	0.0016	0.09	1.06	0.53	0.53
ENSG00000142347	MYO1F	0.46	1.38	0.229	0.229	0.19	1.14	0.366	0.366
ENSG00000267370		-0.92	-1.89	0.00491	0.00491	-0.26	-1.2	0.145	0.145
ENSG00000105364	MRPL4	0.86	1.81	5.24e-05	5.24e-05	-0.01	-1.01	0.928	0.928
ENSG00000105376	ICAM5	0.99	1.98	0.0184	0.0184	0.32	1.25	0.157	0.157
ENSG00000161847	RAVER1	1.12	2.17	0.00017	0.00017	0.04	1.03	0.781	0.781
ENSG00000076662	ICAM3	0.77	1.71	0.0202	0.0202	-0.11	-1.08	0.551	0.551
ENSG00000180739	S1PR5	0.92	1.89	0.0684	0.0684	-0.04	-1.03	0.878	0.878
ENSG00000214212	C19orf38	0.26	1.2	0.525	0.525	0.19	1.14	0.388	0.388
ENSG00000130164	LDLR	0.56	1.48	0.12	0.12	0.11	1.08	0.583	0.583
ENSG00000171223	JUNB	2.06	4.17	0.000395	0.000395	0.58	1.5	0.062	0.062
ENSG00000267062		0.92	1.89	0.0788	0.0788	-0.18	-1.13	0.524	0.524
ENSG00000160888	IER2	0.83	1.78	0.0403	0.0403	0.18	1.13	0.425	0.425
ENSG00000267598		1.03	2.05	0.0501	0.0501	-0.06	-1.05	0.824	0.824
ENSG00000132000	PODNL1	1.18	2.27	0.0205	0.0205	0.74	1.67	0.0086	0.0086
ENSG00000132005	RFX1	0.8	1.74	0.000221	0.000221	0.19	1.14	0.11	0.11
ENSG00000105011	ASF1B	0.6	1.51	0.101	0.101	0.1	1.07	0.602	0.602
ENSG00000099795	NDUFB7	1.07	2.1	2.55e-05	2.55e-05	0.01	1.01	0.93	0.93
ENSG00000105122	RASAL3	0.75	1.69	0.00646	0.00646	0.36	1.28	0.0184	0.0184
ENSG00000186529	CYP4F3	-0.08	-1.06	0.896	0.896	-0.67	-1.59	0.0591	0.0591
ENSG00000196684	HSH2D	0.48	1.39	0.332	0.332	0.12	1.08	0.67	0.67
ENSG00000127220	ABHD8	0.85	1.8	0.00265	0.00265	0	-1	0.984	0.984
ENSG00000074855	ANO8	0.78	1.72	6.41e-05	6.41e-05	0.02	1.01	0.876	0.876
ENSG00000269736		-1.64	-3.11	0.00907	0.00907	-0.73	-1.66	0.0334	0.0334
ENSG00000130479	MAP1S	1	2	0.000276	0.000276	0.08	1.05	0.6	0.6
ENSG00000130475	FCHO1	0.67	1.6	0.054	0.054	0.14	1.1	0.467	0.467
ENSG00000179913	B3GNT3	1.18	2.26	0.104	0.104	1.14	2.2	0.00456	0.00456
ENSG00000105639	JAK3	0.63	1.54	0.0135	0.0135	0.36	1.29	0.00893	0.00893
ENSG00000216490	IFI30	0.4	1.32	0.397	0.397	-0.09	-1.07	0.724	0.724
ENSG00000130511	SSBP4	1.11	2.16	5.31e-05	5.31e-05	0.5	1.41	0.000839	0.000839
ENSG00000006016	CRLF1	1.92	3.8	0.000848	0.000848	0.92	1.89	0.00342	0.00342
ENSG00000006015	REX1BD	0.94	1.92	0.000123	0.000123	0.21	1.16	0.107	0.107
ENSG00000105696	TMEM59L	2.01	4.02	0.000478	0.000478	0.85	1.81	0.0063	0.0063
ENSG00000105750	ZNF85	-0.64	-1.55	0.00285	0.00285	-0.07	-1.05	0.532	0.532
ENSG00000267580		0.61	1.53	0.305	0.305	-0.68	-1.61	0.0376	0.0376
ENSG00000245848	CEBPA	1.05	2.07	0.128	0.128	-0.69	-1.61	0.0686	0.0686
ENSG00000126261	UBA2	-0.82	-1.77	3.37e-05	3.37e-05	-0.35	-1.27	0.00128	0.00128
ENSG00000267767	LINC01801	0.17	1.12	0.71	0.71	-0.57	-1.49	0.0227	0.0227
ENSG00000268222	EEF1A1P7	-1.39	-2.63	0.00131	0.00131	-0.14	-1.1	0.557	0.557
ENSG00000188508	KRTDAP	2.91	7.54	0.0249	0.0249	0.37	1.3	0.597	0.597
ENSG00000189001	SBSN	2.28	4.84	0.105	0.105	0.44	1.35	0.568	0.568
ENSG00000267328		1.2	2.3	0.122	0.122	-0.82	-1.76	0.0554	0.0554
ENSG00000004776	HSPB6	-0.84	-1.79	0.0957	0.0957	-0.37	-1.29	0.182	0.182
ENSG00000226686	LINC01535	0.4	1.32	0.31	0.31	-0.18	-1.13	0.413	0.413
ENSG00000196381	ZNF781	-0.75	-1.68	0.0324	0.0324	-0.16	-1.12	0.406	0.406
ENSG00000267152		-1.06	-2.09	7.93e-06	7.93e-06	-0.19	-1.14	0.125	0.125
ENSG00000105738	SIPA1L3	0.9	1.87	0.00243	0.00243	0.33	1.26	0.0399	0.0399
ENSG00000179168	GGN	1.14	2.2	0.0114	0.0114	0.44	1.36	0.0719	0.0719
ENSG00000178934	LGALS7B	2.05	4.13	0.105	0.105	1.17	2.25	0.0909	0.0909
ENSG00000128626	MRPS12	0.93	1.9	0.000122	0.000122	0.14	1.1	0.276	0.276
ENSG00000161243	FBXO27	-0.98	-1.97	0.00211	0.00211	-1.1	-2.15	1.92e-09	1.92e-09
ENSG00000130669	PAK4	1.24	2.37	0.000601	0.000601	0.48	1.39	0.0152	0.0152
ENSG00000128011	LRFN1	1.04	2.06	0.000109	0.000109	0.06	1.04	0.662	0.662
ENSG00000128016	ZFP36	0.54	1.46	0.177	0.177	0.22	1.17	0.31	0.31
ENSG00000105205	CLC	0.64	1.56	0.372	0.372	0.21	1.16	0.588	0.588
ENSG00000205041		0.66	1.58	0.208	0.208	-0.7	-1.62	0.0159	0.0159
ENSG00000197019	SERTAD1	0.58	1.5	0.0696	0.0696	0.14	1.1	0.439	0.439
ENSG00000256612	CYP2B7P	-1.03	-2.04	0.00523	0.00523	-0.34	-1.26	0.0898	0.0898
ENSG00000248098	BCKDHA	0.7	1.62	0.0337	0.0337	-0.39	-1.31	0.0319	0.0319
ENSG00000177191	B3GNT8	0.96	1.94	0.00298	0.00298	0.08	1.05	0.659	0.659
ENSG00000105352	CEACAM4	0.06	1.04	0.909	0.909	-0.15	-1.11	0.602	0.602
[truncated: 8,982 more rows]

## Sheet: Fig. 3B
© 2000-2026 QIAGEN. All rights reserved.
Ingenuity Canonical Pathways	-log(p-value)	Ratio	z-score	Molecules
Cell surface interactions at the vascular wall	10.4	0.18	5.191	ANGPT2,APOB,ATP1B1,CEACAM5,CEACAM6,COL1A1,COL1A2,EPCAM,FN1,GRB14,GRB7,IGHA1,IGHA2,IGHM,IGHV1-2,IGHV2-5,IGHV3-33,IGHV3-53,IGHV4-59,IGKV1-12,IGKV1-5,IGKV3-15,IGKV3-20,IGKV4-1,IGLC2,IGLC3,IGLV1-40,IGLV1-47,IGLV2-14,IGLV3-1,IGLV3-19,IGLV3-21,ITGA2,JCHAIN,MIF,SDC1,SLC7A10,SLC7A6
Immunoregulatory interactions between a Lymphoid and a non-Lymphoid cell	4.52	0.129	5.099	CDH1,COL17A1,COL1A1,COL1A2,COL3A1,FCGR1A,IGHV1-2,IGHV2-5,IGHV3-33,IGHV3-53,IGHV4-59,IGKV1-12,IGKV1-5,IGKV3-15,IGKV3-20,IGKV4-1,IGLC2,IGLC3,IGLV1-40,IGLV1-47,IGLV2-14,IGLV3-1,IGLV3-19,IGLV3-21,ITGA2,NPDC1
Collagen biosynthesis and modifying enzymes	11.6	0.328	4.264	ADAMTS14,COL10A1,COL11A1,COL13A1,COL14A1,COL17A1,COL1A1,COL1A2,COL21A1,COL26A1,COL3A1,COL4A3,COL4A4,COL5A1,COL6A6,COL8A2,COL9A2,COL9A3,COLGALT2,P3H3,P4HA3,PCOLCE
Pathogen Induced Cytokine Storm Signaling Pathway	2.79	0.0916	4.116	ADRA1A,CCL19,CD70,CDH1,COL10A1,COL11A1,COL13A1,COL17A1,COL1A1,COL1A2,COL21A1,COL26A1,COL3A1,COL4A3,COL4A4,COL5A1,COL6A6,COL8A2,COL9A2,COL9A3,CXCL13,IL17B,IL6,MAPK10,MAPK4,NGFR,NLRP2,PGF,RYR2,SLC2A4,STING1,STX11,TGFB3,TNFRSF11B
Collagen degradation	10.6	0.328	4.025	COL10A1,COL11A1,COL13A1,COL14A1,COL17A1,COL1A1,COL1A2,COL26A1,COL3A1,COL4A3,COL4A4,COL5A1,COL6A6,COL8A2,COL9A2,COL9A3,CTSK,ELANE,MMP2,MMP7
Pulmonary Fibrosis Idiopathic Signaling Pathway	8.75	0.141	4.012	ACTA1,ACTA2,ACTC1,ACTG2,ACVR1C,CCN2,CCN4,CDH1,COL10A1,COL11A1,COL13A1,COL17A1,COL1A1,COL1A2,COL21A1,COL26A1,COL3A1,COL4A3,COL4A4,COL5A1,COL6A6,COL8A2,COL9A2,COL9A3,EDN1,EIF4EBP2,EPHB3,F2R,FGFR4,FGFRL1,FN1,FZD1,FZD10,HES1,IL6,ITGA2,MAPK10,MMP16,MMP2,MMP24,MMP7,MUC1,SERPINE1,TGFB3,WNT16,WNT3
Elastic fibre formation	5.66	0.273	3.464	ELN,EMILIN1,EMILIN3,FBLN1,FBN3,FN1,ITGB8,LOX,LTBP1,LTBP2,MFAP4,TGFB3
IL-15 Production	3.53	0.138	3.153	ALK,BMX,EPHA1,EPHB1,EPHB3,ERBB2,FGFR4,FRK,IL6,LMTK3,PRKCZ,PTK6,PTK7,ROR2,STYK1,TNK1,TYRO3
Role of Osteoclasts in Rheumatoid Arthritis Signaling Pathway	3.92	0.107	3.053	ADAM23,ADAM33,CALML5,CDH1,COL10A1,COL11A1,COL13A1,COL17A1,COL1A1,COL1A2,COL21A1,COL26A1,COL3A1,COL4A3,COL4A4,COL5A1,COL6A6,COL8A2,COL9A2,COL9A3,CTSK,FCGR1A,FRZB,MAP3K5,MAPK10,MMP16,MMP2,MMP24,MMP7,NGFR,RHOV,SFRP2,TNFRSF11B
Role of Macrophages, Fibroblasts and Endothelial Cells in Rheumatoid Arthritis	2.99	0.0961	2.921	CALML5,DKK3,FCGR1A,FN1,FRZB,FZD1,FZD10,IGHG1,IGHG2,IGHG3,IGHG4,IGHM,IGLC2,IGLC3,IL17RB,IL6,IRAK2,JCHAIN,MIF,NGFR,NOTUM,PGF,PLCB4,PLCH1,PLCH2,PRKCZ,ROR2,SFRP2,TNFRSF11B,TRAF4,WNT16,WNT3
S100 Family Signaling Pathway	11.2	0.115	2.226	ACKR1,ADGRF1,ADGRV1,ADRA1A,ADRB1,ADRB3,AVPR1A,CACNA1B,CACNA1C,CACNA1D,CACNA1G,CACNA1H,CACNG4,CALML5,CDH1,CELSR1,CHRM1,CHRM3,ERBB2,ESR1,ESR2,ETV4,F2R,F2RL2,FCGR1A,FFAR3,FFAR4,FGFR4,FGFRL1,FZD1,FZD10,GLP1R,GPR142,GPR158,GPR173,GPR68,GPR75,GPR88,GPRC5A,HCAR1,HCAR2,HCAR3,HCRTR1,IGHG1,IGHG2,IGHG3,IGHG4,IGHM,IGLC2,IGLC3,IL6,IRAK2,JCHAIN,LGR5,MAPK10,MAPK4,MMP16,MMP2,MMP24,MMP7,NMUR2,NOTUM,NPY1R,NPY4R/NP…
Leukocyte Extravasation Signaling	2.8	0.109	2.183	ACTA1,ACTA2,ACTC1,ACTG2,BMX,CLDN10,CLDN2,CLDN3,CLDN8,GNAI1,ITGA2,MAPK10,MMP16,MMP2,MMP24,MMP7,PRKCZ,RAP1GAP,THY1,TIMP1,TIMP4
Interleukin-4 and Interleukin-13 signaling	1.84	0.109	2.111	COL1A2,FN1,GATA3,IGHG1,IGHG4,IL6,LCN2,MAOA,MMP2,MUC1,SAA1,TIMP1
Tumor Microenvironment Pathway	1.81	0.095	2	COL1A1,COL1A2,COL3A1,FGF1,FGF10,FGF22,FN1,IL6,MMP16,MMP2,MMP24,MMP7,PGF,SLC2A4,TGFB3,TNC,TSLP
IL-17A Signaling in Fibroblasts	3.52	0.163	1.941	ACTA2,COL1A1,COL1A2,ELF3,FN1,IL17RB,IL6,LCN2,LOX,MAPK10,P4HA3,THY1,ZC3H12A
Pulmonary Healing Signaling Pathway	1.98	0.0955	1.606	CDH1,ELANE,FGF10,FRK,FZD1,FZD10,MAPK10,MMP16,MMP2,MMP24,MMP7,NGFR,PGF,PRKAG3,PRKCZ,TGFB3,TNFRSF11B,WNT16,WNT3
HEY1 Signaling Pathway	1.9	0.0994	1.5	ACVR1C,BMP3,BMP5,BMP8A,E2F2,ERBB2,GATA3,IL6,MMP16,MMP2,MMP24,MMP7,MYH11,PGF,PRKAG3,TGFB3
Osteoarthritis Pathway	2.39	0.0975	1.414	ACAN,ADIPOQ,CCN4,COL10A1,DCN,ELF3,FN1,FRZB,FZD1,FZD10,GLIS2,GREM1,HES1,ITGA2,ITGB4,ITGB8,PGF,PPARG,PRG4,PRKAG3,PTCH2,SPHK1,WNT16

## Sheet: Fig. 3C
© 2000-2026 QIAGEN. All rights reserved.
Symbol	Entrez Gene Name	Ensembl	Expr Log Ratio	Expr p-value	Expr False Discovery Rate (q-value)	Expected	Location	Type(s)	Biomarker Application(s)	Drug(s)	Entrez Gene ID for Human	Entrez Gene ID for Mouse	Entrez Gene ID for Rat
ACTA2	actin alpha 2, smooth muscle	ENSG00000107796	1.07	5.92e-05	5.92e-05	Up	Cytoplasm	other	efficacy		59	11475	81633
COL1A1	collagen type I alpha 1 chain	ENSG00000108821	1.18	0.000183	0.000183	Up	Extracellular Space	other	diagnosis	collagenase	1277	12842	29393
COL1A2	collagen type I alpha 2 chain	ENSG00000164692	0.89	0.000447	0.000447	Up	Extracellular Space	other		collagenase	1278	12843	84352
ELF3	E74 like ETS transcription factor 3	ENSG00000163435	1.19	0.0157	0.0157	Up	Nucleus	transcription regulator			1999	13710	304815
FN1	fibronectin 1	ENSG00000115414	0.66	0.000926	0.000926	Up	Extracellular Space	other	diagnosis,efficacy,prognosis,unspecified application	AS1409,bifikafusp alfa,dodekin,iodine I 131 anti-fibronectin antibody fragment L19-SIP,L19-IL2 monoclonal antibody-cytokine fusion protein/L19TNFalpha,L19TNFalpha,ocriplasmin,PYX-201,radretumab	2335	14268	25661
IL6	interleukin 6	ENSG00000136244	0.82	0.0416	0.0416	Up	Extracellular Space	cytokine	diagnosis,disease progression,efficacy,prognosis,response to therapy,safety,unspecified application	anti-IL-6 monoclonal antibody,clazakizumab,interleukin-6 receptor inhibitor,siltuximab,tocilizumab,vamikibart,vobarilizumab,ziltivekimab	3569	16193	24498
IL17RB	interleukin 17 receptor B	ENSG00000056736	1.04	0.000122	0.000122	Up	Plasma Membrane	transmembrane receptor			55540	50905	306247
LCN2	lipocalin 2	ENSG00000148346	1.33	0.0383	0.0383	Up	Extracellular Space	transporter	diagnosis,unspecified application		3934	16819	170496
LOX	lysyl oxidase	ENSG00000113083	0.61	0.0117	0.0117	Up	Extracellular Space	enzyme	unspecified application	copper,PXS-5505	4015	16948	24914
MAPK10	mitogen-activated protein kinase 10	ENSG00000109339	-0.67	0.0109	0.0109	Up	Cytoplasm	kinase		encorafenib,JNK inhibitor IX,JNK inhibitor XIV,JNK-9L,JNK-IN-8,SP600125	5602	26414	25272
P4HA3	prolyl 4-hydroxylase subunit alpha 3	ENSG00000149380	0.7	0.0099	0.0099	Up	Cytoplasm	enzyme			283208	320452	361612
THY1	Thy-1 cell surface antigen	ENSG00000154096	0.87	3.13e-05	3.13e-05	Down	Plasma Membrane	other	diagnosis,disease progression		7070	21838	24832
ZC3H12A	zinc finger CCCH-type containing 12A	ENSG00000163874	0.66	0.0121	0.0121	Down	Cytoplasm	enzyme			80149	230738	313587

## Sheet: Fig. 4
	SYMBOL	Control	FCH_Placebo.BL.LS.vs.Control	pvals_Placebo.BL.LS.vs.Control	FCH_Placebo.W12.LS.vs.BL.LS	pvals_Placebo.W12.LS.vs.BL.LS	FCH_Secukinumab.BL.LS.vs.Control	pvals_Secukinumab.BL.LS.vs.Control	FCH_Secukinumab.W12.LS.vs.BL.LS	pvals_Secukinumab.W12.LS.vs.BL.LS
ENSG00000143556	S100A7	-3.09862	12.82	0.000152	-1.24	0.61	9.68	0.000329	-3.23	0.00152
ENSG00000124102	PI3	-1.53826	10.42	1.6e-06	-1.16	0.622	8.51	3.06e-06	-4.39	5.21e-08
ENSG00000169469	SPRR1B	-4.14545	10.65	0.000383	-1.66	0.227	7.12	0.00167	-2.66	0.00741
ENSG00000203785	SPRR2E	-3.90858	7.9	0.00211	-1.39	0.44	8.27	0.000856	-2.75	0.00638
ENSG00000148346	LCN2	-2.02631	10.94	6.1e-05	-1.19	0.633	5.6	0.00199	-4.58	4.28e-06
ENSG00000241794	SPRR2A	-4.07849	6.31	0.000929	-1.41	0.323	7.6	0.000114	-3.37	8.16e-05
ENSG00000188508	KRTDAP	-3.26359	8.17	0.00193	-1.81	0.166	5.88	0.00533	-2.15	0.0397
ENSG00000163216	SPRR2D	-4.09943	7.63	0.0022	-1.38	0.445	5.85	0.00458	-2.9	0.00366
ENSG00000189001	SBSN	-2.62576	8.8	0.0034	-1.39	0.478	5.02	0.0204	-1.8	0.15
ENSG00000178363	CALML3	-3.29108	9.33	0.00411	-1.54	0.379	4.28	0.0458	-2.35	0.046
ENSG00000159516	SPRR2G	-4.00359	4.9	0.0106	-1.31	0.491	5.51	0.00354	-2.34	0.0132
ENSG00000169474	SPRR1A	-4.25735	6.25	0.00308	-1.55	0.263	4.31	0.0118	-2.18	0.0221
ENSG00000205420	KRT6A	-0.10233	8.26	0.0237	-1.28	0.68	3.61	0.143	-2.9	0.0388
ENSG00000204539	CDSN	-3.14456	6.95	0.0147	-1.49	0.428	3.97	0.0643	-1.82	0.171
ENSG00000221792	MIR1282	-3.10706	6.97	1.42e-10	1.01	0.944	3.87	1.23e-06	-1.14	0.413
ENSG00000167656	LY6D	-2.19224	5.5	0.0031	-1.42	0.334	4.3	0.00698	-1.89	0.0438
ENSG00000167768	KRT1	-0.0905522	4.1	0.0254	1.02	0.968	4.6	0.0103	-1.93	0.0578
ENSG00000178934	LGALS7B	-3.42875	5.73	0.00981	-1.28	0.567	3.63	0.0418	-2.27	0.0275
ENSG00000171446	KRT27	-3.41331	6.66	0.00397	-1.71	0.196	3.2	0.0592	-1.62	0.184
ENSG00000163202	LCE3D	-4.25735	4.75	0.00675	-1.2	0.618	3.89	0.0119	-2.34	0.00745
ENSG00000012223	LTF	3.7406	4.36	0.000659	-1.25	0.418	4.1	0.000523	-1.98	0.00415
ENSG00000184330	S100A7A	-4.25735	3.34	0.022	1.02	0.957	4.66	0.00195	-2.93	0.000239
ENSG00000178372	CALML5	-1.01979	6.7	0.03	-1.15	0.797	2.93	0.191	-2.3	0.0844
ENSG00000172867	KRT2	-3.44462	4.28	0.0467	-1.27	0.604	3.89	0.0481	-1.44	0.362
ENSG00000139648	KRT71	-3.91598	6.88	0.0129	-2.02	0.152	2.76	0.161	-1.75	0.191
ENSG00000206073	SERPINB4	-4.25735	3.25	0.0171	-1.15	0.66	4.45	0.00139	-2.86	0.000136
ENSG00000180139	ACTA2-AS1	-3.08483	5.58	2.39e-06	1.14	0.551	3	0.00116	1.05	0.786
ENSG00000226482	ADIPOQ-AS1	-2.90448	4.72	0.00262	1.21	0.551	3.27	0.0142	1.2	0.526
ENSG00000170465	KRT6C	-3.36786	5.35	0.0103	-1.5	0.328	2.94	0.0787	-2.45	0.013
ENSG00000204538	PSORS1C2	-3.9724	6.75	0.00867	-1.76	0.217	2.49	0.179	-1.72	0.177
ENSG00000143546	S100A8	2.81342	4.21	0.000472	-1.18	0.518	3.31	0.00189	-3.04	1.27e-06
ENSG00000186832	KRT16	1.38489	4.31	0.0339	-1.27	0.581	3.22	0.0704	-1.29	0.504
ENSG00000057149	SERPINB3	-4.1908	2.85	0.0359	-1.06	0.865	4.15	0.00253	-2.59	0.000612
ENSG00000094796	KRT31	-4.19504	6.27	0.0164	-1.78	0.232	2.37	0.229	-1.34	0.481
ENSG00000229807	XIST	-0.0997922	2.14	0.327	-1.77	0.246	4.62	0.0362	-1.85	0.151
ENSG00000175793	SFN	0.632719	4.62	0.0204	-1.37	0.453	2.7	0.109	-2.06	0.0465
ENSG00000105141	CASP14	-3.62189	3.95	0.054	-1.57	0.317	2.9	0.112	-2.13	0.0548
ENSG00000140465	CYP1A1	-0.209333	2.57	0.171	1.04	0.934	3.51	0.0532	-1.05	0.895
ENSG00000125780	TGM3	-2.51625	3.23	0.0485	-1.09	0.827	3.03	0.0474	-2.19	0.0169
ENSG00000163220	S100A9	4.35561	3.77	0.000395	-1.17	0.513	2.68	0.00484	-2.65	3.03e-06
ENSG00000135443	KRT85	-4.07236	5.52	0.0248	-1.8	0.222	2.1	0.299	-1.45	0.376
ENSG00000197641	SERPINB13	-4.16159	4.12	0.0126	-1.61	0.187	2.51	0.0841	-1.85	0.0484
ENSG00000204897	KRT25	-3.6126	5.13	0.0312	-1.8	0.219	2.15	0.28	-1.38	0.439
ENSG00000100170	SLC5A1	-1.52229	3.04	0.0416	1.39	0.342	3.01	0.0319	-1.64	0.102
ENSG00000126233	SLURP1	-4.16096	2.98	0.0301	-1.46	0.239	3.02	0.0197	-1.85	0.0269
ENSG00000136695	IL36RN	-3.93062	2.95	0.0631	-1.12	0.755	2.99	0.0458	-2.34	0.00839
ENSG00000254681	PKD1P5	0.129409	3.06	0.00023	1.31	0.152	2.91	0.000188	1.13	0.453
ENSG00000185479	KRT6B	-0.0029588	4.51	0.117	-1.42	0.565	2.2	0.383	-2.24	0.128
ENSG00000167754	KLK5	-3.06098	3.43	0.0661	-1.09	0.844	2.61	0.129	-1.47	0.3
ENSG00000196805	SPRR2B	-3.82378	2.21	0.123	-1.04	0.914	3.42	0.0112	-2.43	0.0019
ENSG00000008438	PGLYRP1	-3.37761	3.14	0.00044	-1.37	0.127	2.48	0.00289	-1.66	0.00476
ENSG00000171223	JUNB	3.83212	3.53	1.43e-05	1.17	0.374	2.36	0.00148	1.08	0.639
ENSG00000203782	LOR	-3.92375	2.35	0.133	-1.1	0.798	2.86	0.0497	-1.44	0.241
ENSG00000197582	GPX1P1	-1.19846	4.22	0.000687	-1.01	0.961	1.78	0.145	1.37	0.176
ENSG00000213638	ADAT3	-2.34987	3.62	4.09e-07	1.17	0.321	2.17	0.00098	1.07	0.644
ENSG00000262814	MRPL12	0.00628855	3.44	1.83e-05	1.07	0.689	2.25	0.00245	-1	0.976
ENSG00000240972	MIF	2.11163	4.16	2.02e-07	1.02	0.889	2.26	0.00131	1.01	0.941
ENSG00000255443	CD44-AS1	-3.62909	3.03	5.52e-05	1.17	0.364	2.26	0.0015	1.23	0.162
ENSG00000253958	CLDN23	-2.37986	3.22	1e-06	-1.03	0.854	2.21	0.000361	-1.13	0.334
ENSG00000232629	HLA-DQB2	1.11033	2.59	0.00795	1.07	0.754	2.79	0.00243	-1.2	0.354
ENSG00000227766	HCG4P5	-0.669872	3.21	4.47e-07	1.07	0.648	2.22	0.000203	1.01	0.952
ENSG00000169583	CLIC3	-1.21376	3.22	0.00137	1	0.989	2.34	0.0127	-1.31	0.178
ENSG00000258429	PDF	-3.2165	3.04	3.56e-06	1.05	0.746	2.26	0.000262	1.08	0.534
ENSG00000187942	LDLRAD2	-0.305955	3.17	1.1e-05	1.14	0.417	1.88	0.00931	1.21	0.185
ENSG00000118094	TREH	-3.49113	2.43	0.00308	1.37	0.0968	2	0.014	1.09	0.581
ENSG00000105205	CLC	-1.41494	2.46	0.0154	-1.26	0.333	2	0.0468	-1.9	0.00184

## Sheet: Fig. S2A, S2B
PROBEID	SYMBOL	Control	Psoriasis.BL.NL	Psoriasis.BL.LS	lgFCH_Psoriasis.BL.NL.vs.Control	FCH_Psoriasis.BL.NL.vs.Control	pvals_Psoriasis.BL.NL.vs.Control	fdrs_Psoriasis.BL.NL.vs.Control	lgFCH_Psoriasis.BL.LS.vs.Control	FCH_Psoriasis.BL.LS.vs.Control	pvals_Psoriasis.BL.LS.vs.Control	fdrs_Psoriasis.BL.LS.vs.Control
ENSG00000170323	FABP4	11.4842	10.7562	10.5446	-0.73	-1.66	0.106	0.106	-0.94	-1.92	0.0354	0.0354
ENSG00000174697	LEP	9.25853	8.49683	8.2211	-0.76	-1.7	0.228	0.228	-1.04	-2.05	0.0976	0.0976

[truncated: 12 more sheets: Fig. S2C, S2D, Fig. S3, Fig. S4, Fig. S5A, Fig. S5B, Fig. S8, Fig. S9, Fig. S10, Fig. S11A, Fig. S11B, Fig. S13, Fig. S14]
